# Supplementary material for: Presence of an Agrobacterium-Type Tumor-Inducing Plasmid in Neorhizobium sp. NCHU2750 and the Link to Phytopathogenicity
Source: Genome Biol Evol. 2018 Nov 6;10(12):3188–95. doi: 10.1093/gbe/evy249 (PMC6286910; doi:10.1093/gbe/evy249)
Supplement: Supplementary Data [file evy249_supp.zip]

Archive with 4 entries (4 files):
- fig.gall.v2.pdf
- Legends supplementary materials.docx
- table.accession.v3.xlsx
- table.OrthoMCL.v1.xlsx
