# Supplementary material for: Presence of an Agrobacterium-Type Tumor-Inducing Plasmid in Neorhizobium sp. NCHU2750 and the Link to Phytopathogenicity
Source: Genome Biol Evol. 2018 Nov 6;10(12):3188–95. doi: 10.1093/gbe/evy249 (PMC6286910; doi:10.1093/gbe/evy249)
Supplement: Supplementary Data [file evy249_supp.zip › table.accession.v3.xlsx]

## Sheet: Sheet1
Genome	Accession
Agrobacterium albertimagni AOL15	ALJF01000001-ALJF01000055
Agrobacterium fabrum C58	AE007869-AE007872
Agrobacterium rubi NBRC 13261	BBJU01000001-BBJU01000056
Agrobacterium sp. H13-3	CP002248-CP002250
Agrobacterium tumefaciens Ach5	CP011246-CP011249
Agrobacterium vitis S4	CP000633-CP000639
Neorhizobium galegae HAMBI 1141	HG938355-HG938357
Neorhizobium galegae HAMBI 1145	CCRH01000001-CCRH01000066
Neorhizobium galegae HAMBI 2605	CCRM01000001-CCRM01000148
Neorhizobium galegae HAMBI 540	HG938353-HG938354
Neorhizobium sp. NCHU2750	CP030827-CP030833
Rhizobium etli TAL 182	CP021024-CP021029
Rhizobium galicum R602	CP006877-CP006880
Rhizobium leguminosarum WSM1325	CP001622-CP001627
Rhizobium leguminosarum WSM1689	CP007045-CP007050
Rhizobium radiobacter K84	CP000628-CP000631
Rhizobium sp. CF080	AKKC02000001-AKKC02000016
Rhizobium sp. NT-26	FO082820-FO082822
Rhizobium sp. YS-1r	JPYQ01000001-JPYQ01000056
Rhizobium tropici CIAT 899	CP004015-CP004018
Shinella sp. HZN7	CP015736-CP015748
Sinorhizobium fredii NGR234	CP001389, CP000874, U00090
Sinorhizobium medicae WSM419	CP000738-CP000741
Sinorhizobium meliloti SM11	CP001830-CP001832
