# Supplementary material for: Presence of an Agrobacterium-Type Tumor-Inducing Plasmid in Neorhizobium sp. NCHU2750 and the Link to Phytopathogenicity
Source: Genome Biol Evol. 2018 Nov 6;10(12):3188–95. doi: 10.1093/gbe/evy249 (PMC6286910; doi:10.1093/gbe/evy249)
Supplement: Supplementary Data [file evy249_supp.zip › table.OrthoMCL.v1.xlsx]

## Sheet: Sheet1
Cluster	Genome	Locus	Contig	Order	Start	End	Size	Strand	Gene	Product
0	Ach5	Ach5_27980	CP011247	78	82825	84648	1824	1	NA	glutathione ABC transporter ATP-binding protein
0	Ach5	Ach5_29040	CP011247	184	210850	212661	1812	-1	NA	peptide/nickel transport system ATP-binding protein
0	Ach5	Ach5_31110	CP011247	391	433676	435511	1836	-1	NA	glutathione ABC transporter ATP-binding protein
0	Ach5	Ach5_41470	CP011247	1427	1612560	1614410	1851	1	NA	glutathione ABC transporter ATP-binding protein
0	Ach5	Ach5_42230	CP011247	1503	1696984	1698804	1821	-1	NA	glutathione ABC transporter ATP-binding protein
0	Ach5	Ach5_51880	CP011249	75	80670	82379	1710	-1	NA	ABC transporter ATPase
0	Ach5	Ach5_51980	CP011249	85	92989	94755	1767	1	NA	ABC transporter ATP-binding protein
0	C58	Atu3262	AE007870	256	280319	282154	1836	-1	NA	ABC transporter, nucleotide binding/ATPase protein
0	C58	Atu4445	AE007870	1408	1589092	1590942	1851	1	NA	ABC transporter, nucleotide binding/ATPase protein
0	C58	Atu4526	AE007870	1486	1673665	1675485	1821	-1	NA	ABC transporter, nucleotide binding/ATPase protein
0	C58	Atu4723	AE007870	1680	1886330	1888141	1812	1	NA	ABC transporter, nucleotide binding/ATPase protein
0	H540	RG540_CH15340	HG938353	1512	1477342	1479183	1842	1	NA	Fused predicted peptide transport subunits of ABC superfamily: ATP-binding components
0	H540	RG540_CH19440	HG938353	1915	1884195	1886072	1878	-1	NA	Peptide/nickel/opine uptake family ABC transporter, ATP-binding protein, putative
0	H540	RG540_CH23680	HG938353	2338	2362695	2364440	1746	1	NA	Glutathione transporter ATP-binding protein
0	H540	RG540_CH32440	HG938353	3210	3236323	3238170	1848	-1	NA	Glutathione transporter ATP-binding protein
0	H540	RG540_CH34870	HG938353	3453	3533863	3535698	1836	-1	gsiA	Glutathione ABC transporter, ATP-binding protein GsiA
0	H540	RG540_PA03710	HG938354	370	371991	373823	1833	-1	gsiA	Glutathione ABC transporter, ATP-binding protein GsiA
0	H540	RG540_PA11140	HG938354	1111	1152200	1153903	1704	-1	NA	Glutathione transporter ATP-binding protein
0	H540	RG540_PA14610	HG938354	1458	1544462	1546267	1806	-1	gsiA	Glutathione ABC transporter, ATP-binding protein GsiA
0	N2750	NCHU2750_15080	CP030827	1494	1557423	1559234	1812	1	NA	peptide/nickel ABC transporter ATP-binding protein
0	N2750	NCHU2750_29750	CP030827	2955	3055716	3057563	1848	-1	NA	peptide/nickel ABC transporter ATP-binding protein
0	N2750	NCHU2750_48620	CP030829	86	91542	93344	1803	-1	NA	peptide/nickel ABC transporter ATP-binding protein
1	Ach5	Ach5_22300	CP011246	2223	2289084	2291033	1950	-1	NA	chemotaxis protein
1	Ach5	Ach5_40140	CP011247	1294	1453921	1455864	1944	1	NA	chemotaxis protein
1	Ach5	Ach5_47910	CP011248	200	197941	199890	1950	1	NA	chemotaxis protein
1	C58	Atu2360	AE007869	2303	2333791	2335740	1950	-1	mcpA	methyl-accepting chemotaxis protein
1	C58	Atu4736	AE007870	1692	1903103	1905046	1944	1	NA	methyl-accepting chemotaxis protein
1	C58	Atu5442	AE007872	434	434584	436524	1941	1	NA	methyl-accepting chemotaxis protein
1	H540	RG540_CH26540	HG938353	2622	2644135	2646111	1977	1	NA	Chemoreceptor methyl-accepting chemotaxis transmembrane protein
1	H540	RG540_PA13960	HG938354	1393	1468141	1470063	1923	-1	NA	Methyl-accepting chemotaxis protein
1	N2750	NCHU2750_01590	CP030827	157	175967	177901	1935	1	mcp	methyl-accepting chemotaxis protein
1	N2750	NCHU2750_07110	CP030827	700	733424	735361	1938	-1	mcp	methyl-accepting chemotaxis protein
1	N2750	NCHU2750_09170	CP030827	906	938234	940165	1932	1	mcp	methyl-accepting chemotaxis protein
1	N2750	NCHU2750_09180	CP030827	907	940593	942542	1950	1	mcp	methyl-accepting chemotaxis protein
1	N2750	NCHU2750_24720	CP030827	2452	2556621	2558576	1956	1	mcp	methyl-accepting chemotaxis protein
1	N2750	NCHU2750_24790	CP030827	2459	2564315	2566261	1947	1	mcp	methyl-accepting chemotaxis protein
1	N2750	NCHU2750_54440	CP030830	276	289063	290997	1935	1	mcp	methyl-accepting chemotaxis protein
2	Ach5	Ach5_23540	CP011246	2347	2409453	2412647	3195	1	NA	transporter
2	Ach5	Ach5_24380	CP011246	2431	2514125	2517214	3090	1	NA	multidrug transporter
2	Ach5	Ach5_49550	CP011248	360	358708	361836	3129	1	NA	multidrug transporter
2	C58	Atu2483	AE007869	2424	2449940	2453134	3195	1	mexF	AcrB/AcrD/AcrF family protein
2	C58	Atu2551	AE007869	2485	2522280	2525369	3090	1	NA	RND multidrug efflux transporter
2	C58	Atu3202	AE007870	198	211435	214569	3135	-1	NA	RND multidrug efflux transporter
2	H540	RG540_CH20670	HG938353	2038	2016386	2019565	3180	-1	bpeF	Multidrug efflux pump BpeF
2	H540	RG540_CH39260	HG938353	3878	4022155	4025253	3099	1	acrB	Multidrug efflux system protein AcrB
2	N2750	NCHU2750_18170	CP030827	1800	1865669	1868881	3213	-1	bpeF	multidrug efflux pump
2	N2750	NCHU2750_20700	CP030827	2050	2132498	2135644	3147	1	acrB	multidrug efflux pump
2	N2750	NCHU2750_36230	CP030827	3603	3791417	3794527	3111	1	acrB	multidrug efflux pump
2	N2750	NCHU2750_46980	CP030828	578	677798	680944	3147	1	acrB	multidrug efflux pump
2	N2750	NCHU2750_48800	CP030829	104	117199	120330	3132	-1	NA	multidrug transporter
2	N2750	NCHU2750_48970	CP030829	121	136809	139955	3147	-1	acrB	multidrug efflux pump
3	Ach5	Ach5_04680	CP011246	466	495477	496814	1338	-1	NA	flagellar hook associated protein
3	Ach5	Ach5_04690	CP011246	467	497077	498420	1344	-1	NA	flagellar hook associated protein
3	Ach5	Ach5_04700	CP011246	468	499012	500022	1011	-1	fliC	flagellin
3	C58	Atu0542	AE007869	527	531936	532877	942	-1	fla	flagellin
3	C58	Atu0543	AE007869	528	533119	534081	963	-1	flaB	flaB
3	C58	Atu0545	AE007869	530	534488	535408	921	-1	flaA	flagella associated protein
3	H540	RG540_CH01870	HG938353	184	185430	186695	1266	1	flaD	Flagellin protein FlaD
3	H540	RG540_CH01880	HG938353	185	186951	188216	1266	1	flaD	Flagellin protein FlaD
3	H540	RG540_CH01890	HG938353	186	188471	189739	1269	1	flaD	Flagellin protein FlaD
3	H540	RG540_CH01900	HG938353	187	189987	191255	1269	1	flaD	Flagellin protein FlaD
3	N2750	NCHU2750_02640	CP030827	257	275899	276777	879	1	fliC	flagellin
3	N2750	NCHU2750_02650	CP030827	258	277142	278023	882	1	fliC	flagellin
3	N2750	NCHU2750_02660	CP030827	259	278317	279201	885	1	fliC	flagellin
4	Ach5	Ach5_09400	CP011246	935	965789	966853	1065	1	NA	membrane protein
4	Ach5	Ach5_09410	CP011246	936	967446	968492	1047	1	NA	membrane protein
4	Ach5	Ach5_44160	CP011247	1696	1914669	1915733	1065	1	NA	membrane protein
4	Ach5	Ach5_49470	CP011248	352	352887	353951	1065	-1	NA	membrane protein
4	C58	Atu1020	AE007869	1002	1012325	1013434	1110	1	NA	outer membrane protein
4	C58	Atu1021	AE007869	1003	1013942	1015039	1098	1	NA	outer membrane protein
4	C58	Atu4693	AE007870	1650	1852650	1853717	1068	1	NA	outer membrane protein
4	H540	RG540_CH09510	HG938353	941	918947	920011	1065	1	NA	Porin subfamily
4	H540	RG540_CH09520	HG938353	942	920194	921234	1041	1	NA	Porin subfamily
4	N2750	NCHU2750_09020	CP030827	891	919045	920133	1089	1	NA	porin
4	N2750	NCHU2750_09030	CP030827	892	921242	922312	1071	1	NA	porin
4	N2750	NCHU2750_09040	CP030827	893	922616	923722	1107	1	NA	porin
4	N2750	NCHU2750_09050	CP030827	894	924036	925136	1101	1	NA	porin
5	Ach5	Ach5_01050	CP011246	105	122606	124111	1506	1	NA	hypothetical protein
5	Ach5	Ach5_49290	CP011248	334	333996	335495	1500	-1	NA	hypothetical protein
5	C58	Atu0118	AE007869	111	122483	123988	1506	1	NA	conserved hypothetical protein
5	C58	Atu5332	AE007872	327	323056	324564	1509	1	NA	conserved hypothetical protein
5	H540	RG540_CH19360	HG938353	1907	1874798	1876306	1509	-1	NA	Possible TctA subunit of the Tripartite Tricarboxylate Transport(TTT) Family
5	H540	RG540_CH33340	HG938353	3300	3328598	3330103	1506	-1	NA	Possible TctA subunit of the Tripartite Tricarboxylate Transport(TTT) Family
5	H540	RG540_PA00950	HG938354	95	89009	90514	1506	1	NA	Possible TctA subunit of the Tripartite Tricarboxylate Transport(TTT) Family
5	H540	RG540_PA05710	HG938354	568	600186	601697	1512	1	NA	TTT family tricarboxylate transporter
5	H540	RG540_PA11280	HG938354	1125	1169157	1170656	1500	-1	NA	Possible TctA subunit of the Tripartite Tricarboxylate Transport(TTT) Family
5	H540	RG540_PA15870	HG938354	1584	1679570	1681075	1506	-1	NA	Possible TctA subunit of the Tripartite Tricarboxylate Transport(TTT) Family
5	N2750	NCHU2750_30460	CP030827	3026	3133379	3134884	1506	-1	NA	hypothetical protein
5	N2750	NCHU2750_49660	CP030829	189	218214	219731	1518	1	NA	hypothetical protein
6	Ach5	Ach5_23470	CP011246	2340	2400943	2402904	1962	1	NA	chemotaxis protein
6	Ach5	Ach5_31790	CP011247	459	521470	523290	1821	1	mclA	methyl-accepting chemotaxis protein
6	C58	Atu3330	AE007870	323	364570	366387	1818	1	mclA	methyl-accepting chemotaxis protein
6	H540	RG540_CH05070	HG938353	500	529934	531886	1953	1	NA	Methyl-accepting chemotaxis protein
6	H540	RG540_CH33800	HG938353	3346	3374752	3376710	1959	1	NA	Methyl-accepting chemotaxis protein
6	H540	RG540_CH37760	HG938353	3734	3837971	3840097	2127	-1	mcpA	Chemoreceptor McpA
6	H540	RG540_PA00040	HG938354	4	3829	5703	1875	-1	NA	Probable chemoreceptor (Methyl-accepting chemotaxis) transmembrane protein
6	H540	RG540_PA00580	HG938354	58	56959	58770	1812	-1	NA	Methyl-accepting chemotaxis protein
6	H540	RG540_PA12640	HG938354	1261	1322312	1324195	1884	1	NA	Methyl-accepting chemotaxis protein
6	N2750	NCHU2750_03800	CP030827	373	412383	414272	1890	1	mcp	methyl-accepting chemotaxis protein
6	N2750	NCHU2750_06900	CP030827	679	712958	715255	2298	-1	mcp	methyl-accepting chemotaxis protein
6	N2750	NCHU2750_28520	CP030827	2832	2916874	2918904	2031	-1	mcp	methyl-accepting chemotaxis protein
7	Ach5	Ach5_25030	CP011246	2496	2593113	2594885	1773	1	mcp	methyl-accepting chemotaxis protein
7	Ach5	Ach5_29340	CP011247	214	244020	245804	1785	-1	NA	methyl-accepting chemotaxis protein
7	Ach5	Ach5_32150	CP011247	495	559596	561332	1737	-1	NA	methyl-accepting chemotaxis protein
7	C58	Atu2618	AE007869	2550	2601286	2603058	1773	1	cheD	methyl-accepting chemotaxis protein
7	C58	Atu3094	AE007870	92	100201	101985	1785	-1	mcpA	methyl-accepting chemotaxis protein
7	C58	Atu3363	AE007870	357	401420	403156	1737	-1	NA	sensory methylation accepting chemotaxis protein
7	C58	Atu6132	AE007871	134	150638	152377	1740	-1	mcpA	methyl-accepting chemotaxis protein
7	H540	RG540_CH36410	HG938353	3600	3701097	3702884	1788	1	NA	Sensory methylation accepting chemotaxis protein
7	N2750	NCHU2750_25110	CP030827	2491	2595592	2597352	1761	-1	mcp	methyl-accepting chemotaxis protein
7	N2750	NCHU2750_33930	CP030827	3373	3530726	3532477	1752	1	mcp	methyl-accepting chemotaxis protein
7	N2750	NCHU2750_40010	CP030827	3981	4207377	4209167	1791	-1	mcp	methyl-accepting chemotaxis protein
7	N2750	NCHU2750_56770	CP030831	144	159304	161043	1740	-1	mcp	methyl-accepting chemotaxis protein
8	Ach5	Ach5_27370	CP011247	17	14025	17273	3249	1	NA	conjugal transfer protein TraA
8	Ach5	Ach5_45300	CP011247	1810	2034555	2038304	3750	-1	NA	conjugal transfer protein TraA
8	Ach5	Ach5_45610	CP011247	1841	2074459	2077707	3249	-1	NA	conjugal transfer protein TraA
8	Ach5	Ach5_48790	CP011248	284	288546	291848	3303	-1	traA	Dtr system oriT relaxase
8	Ach5	Ach5_51420	CP011249	29	30835	34137	3303	1	traA	Dtr system oriT relaxase
8	C58	Atu4855	AE007870	1810	2035809	2039609	3801	-1	traA	conjugation protein
8	C58	Atu5111	AE007872	111	116187	120815	4629	1	traA	conjugal transfer protein
8	C58	Atu6127	AE007871	129	143987	147289	3303	1	traA	OriT nicking enzyme, Dtr system
8	N2750	NCHU2750_02060	CP030827	199	220902	224129	3228	-1	traA	conjugal transfer protein
8	N2750	NCHU2750_54970	CP030830	327	345153	348479	3327	1	traA	conjugal transfer protein
8	N2750	NCHU2750_56720	CP030831	139	152367	155951	3585	1	traA	conjugal transfer protein
8	N2750	NCHU2750_59280	CP030832	192	182251	185550	3300	1	traA	conjugal transfer protein
9	Ach5	Ach5_32060	CP011247	486	547010	549439	2430	-1	NA	pyrroloquinoline-quinone-dependent quinate dehydrogenase
9	Ach5	Ach5_39120	CP011247	1192	1332019	1334355	2337	1	gcd	glucose dehydrogenase
9	C58	Atu3354	AE007870	348	388845	391253	2409	-1	NA	pyrroloquinoline-quinone-dependent quinate dehydrogenase
9	C58	Atu4135	AE007870	1105	1253793	1256129	2337	1	gcd	glucose dehydrogenase
9	H540	RG540_CH33040	HG938353	3270	3299214	3301556	2343	-1	NA	Glucose dehydrogenase
9	N2750	NCHU2750_12940	CP030827	1280	1338143	1340530	2388	1	gcd	quinoprotein glucose dehydrogenase
9	N2750	NCHU2750_13340	CP030827	1320	1379960	1382389	2430	-1	gcd	quinoprotein glucose dehydrogenase
9	N2750	NCHU2750_18800	CP030827	1862	1936081	1938417	2337	-1	quiA	quinate dehydrogenase
9	N2750	NCHU2750_30210	CP030827	3001	3109871	3112213	2343	-1	gcd	quinoprotein glucose dehydrogenase
9	N2750	NCHU2750_31460	CP030827	3126	3240257	3242686	2430	-1	quiA	quinate dehydrogenase
9	N2750	NCHU2750_48050	CP030829	29	31857	34298	2442	1	gcd	quinoprotein glucose dehydrogenase
10	Ach5	Ach5_30740	CP011247	354	392352	395630	3279	-1	dnaE2	error-prone DNA polymerase
10	Ach5	Ach5_49000	CP011248	305	305890	309147	3258	-1	NA	DNA polymerase
10	C58	Atu3228	AE007870	222	242333	245608	3276	-1	dnaE	DNA polymerase III, alpha chain
10	C58	Atu5100	AE007872	100	104645	107902	3258	1	dnaE	DNA polymerase III, alpha chain
10	C58	Atu6093	AE007871	97	111463	114726	3264	1	dnaE	DNA polymerase III, alpha chain
10	H540	RG540_CH40010	HG938353	3952	4103039	4106482	3444	-1	NA	Error-prone DNA polymerase
10	N2750	NCHU2750_36850	CP030827	3665	3859685	3863050	3366	-1	dnaE2	error-prone DNA polymerase
10	N2750	NCHU2750_53840	CP030830	216	224450	227707	3258	1	dnaE2	error-prone DNA polymerase
10	N2750	NCHU2750_56350	CP030831	102	117837	121100	3264	1	dnaE2	error-prone DNA polymerase
10	N2750	NCHU2750_58160	CP030832	83	81487	84744	3258	1	dnaE2	error-prone DNA polymerase
11	Ach5	Ach5_38480	CP011247	1128	1261541	1264501	2961	1	soxA	sarcosine oxidase alpha subunit
11	Ach5	Ach5_40390	CP011247	1319	1481909	1484833	2925	-1	soxA	sarcosine oxidase alpha subunit
11	Ach5	Ach5_40910	CP011247	1371	1541836	1544826	2991	1	soxA	sarcosine oxidase alpha subunit
11	C58	Atu4069	AE007870	1040	1184114	1187074	2961	1	soxA	sarcosine oxidase alpha subunit
11	C58	Atu4222	AE007870	1184	1345651	1348614	2964	-1	soxA	sarcosine oxidase alpha subunit
11	C58	Atu4312	AE007870	1275	1437661	1440651	2991	1	soxA	sarcosine oxidase alpha subunit
11	H540	RG540_CH28210	HG938353	2789	2804506	2807463	2958	-1	NA	Sarcosine oxidase alpha subunit
11	H540	RG540_CH31300	HG938353	3096	3127967	3130942	2976	-1	NA	Sarcosine oxidase, alpha subunit
11	N2750	NCHU2750_25940	CP030827	2574	2673477	2676449	2973	-1	soxA	sarcosine oxidase alpha subunit
11	N2750	NCHU2750_28770	CP030827	2857	2952925	2955900	2976	-1	soxA	sarcosine oxidase alpha subunit
12	Ach5	Ach5_42900	CP011247	1570	1769546	1770460	915	1	NA	nucleotidyltransferase
12	Ach5	Ach5_45310	CP011247	1811	2038726	2039637	912	1	NA	nucleotidyltransferase
12	Ach5	Ach5_46180	CP011248	31	36537	37445	909	-1	NA	nucleotidyltransferase
12	C58	Atu4856	AE007870	1811	2040246	2041172	927	1	NA	nucleotidyltransferase
12	C58	Atu4860	AE007870	1815	2045216	2046151	936	1	NA	conserved hypothetical protein
12	H540	RG540_PA05550	HG938354	552	566331	567251	921	-1	NA	Putative nucleotidyltransferase
12	H540	RG540_PA07800	HG938354	777	819502	820431	930	-1	NA	Putative nucleotidyltransferase
12	H540	RG540_PA10140	HG938354	1011	1049687	1050595	909	1	NA	Putative nucleotidyltransferase
12	N2750	NCHU2750_11730	CP030827	1161	1204032	1205078	1047	1	NA	nucleotidyltransferase
12	N2750	NCHU2750_54020	CP030830	234	246114	247064	951	1	NA	nucleotidyltransferase
13	Ach5	Ach5_01750	CP011246	175	193857	195497	1641	1	yejF	microcin C transport system ATP-binding protein
13	Ach5	Ach5_40090	CP011247	1289	1448016	1449626	1611	-1	NA	microcin ABC transporter ATP-binding protein
13	Ach5	Ach5_43880	CP011247	1668	1883720	1885384	1665	1	NA	oligopeptide ABC transporter ATPase
13	C58	Atu0190	AE007869	182	193759	195399	1641	1	NA	ABC transporter, nucleotide binding/ATPase protein (peptide)
13	C58	Atu4256	AE007870	1218	1381036	1382571	1536	-1	NA	ABC transporter, nucleotide binding/ATPase protein (oligopeptide)
13	C58	Atu4664	AE007870	1622	1821733	1823400	1668	1	NA	ABC transporter, nucleotide binding/ATPase protein (oligopeptide)
13	H540	RG540_CH43500	HG938353	4294	4472968	4474596	1629	1	NA	ABC-type uncharacterized transport system, duplicated ATPase component
13	H540	RG540_PA16360	HG938354	1633	1736702	1738369	1668	-1	NA	ABC transporter, nucleotide binding/ATPase protein (Oligopeptide)
13	N2750	NCHU2750_39400	CP030827	3920	4143533	4145197	1665	1	yejF	microcin C ABC transporter ATP-binding protein
14	Ach5	Ach5_02280	CP011246	228	245345	246448	1104	-1	NA	ABC transporter substrate-binding protein
14	Ach5	Ach5_32210	CP011247	501	566603	567700	1098	-1	NA	ABC transporter substrate-binding protein
14	C58	Atu0249	AE007869	238	247424	248527	1104	-1	NA	ABC transporter, substrate binding protein (sugar)
14	C58	Atu3368	AE007870	363	408413	409510	1098	-1	NA	periplasmic mannitol-binding protein
14	H540	RG540_CH31480	HG938353	3114	3147197	3148303	1107	-1	NA	Periplasmic mannitol-binding protein
14	H540	RG540_CH44250	HG938353	4368	4544113	4545219	1107	-1	NA	Periplasmic mannitol-binding protein
14	H540	RG540_CH44280	HG938353	4371	4546312	4547418	1107	-1	NA	Periplasmic mannitol-binding protein
14	N2750	NCHU2750_28910	CP030827	2871	2969770	2970888	1119	-1	NA	ABC transporter substrate-binding protein
14	N2750	NCHU2750_40220	CP030827	4002	4228290	4229417	1128	-1	NA	ABC transporter substrate-binding protein
15	Ach5	Ach5_09850	CP011246	980	1012517	1014277	1761	1	NA	cell division protein
15	Ach5	Ach5_19890	CP011246	1983	2031226	2032968	1743	-1	ftsI	cell division protein FtsI
15	Ach5	Ach5_47070	CP011248	118	116521	118281	1761	1	ftsI	cell division protein FtsI
15	C58	Atu1067	AE007869	1049	1059043	1060803	1761	1	pbpB	penicillin-binding protein
15	C58	Atu2100	AE007869	2051	2065236	2066978	1743	-1	pbpB1	penicillin binding protein 2
15	H540	RG540_CH21900	HG938353	2160	2161123	2162865	1743	-1	NA	Peptidoglycan glycosyltransferase
15	H540	RG540_CH32330	HG938353	3199	3224121	3225875	1755	1	NA	Peptidoglycan glycosyltransferase
15	N2750	NCHU2750_14780	CP030827	1464	1522016	1523761	1746	1	ftsI	cell division protein FtsI (penicillin-binding protein 3)
15	N2750	NCHU2750_36280	CP030827	3608	3799578	3801302	1725	-1	ftsI	cell division protein FtsI (penicillin-binding protein 3)
16	Ach5	Ach5_05180	CP011246	516	542868	544553	1686	1	aglA	alpha-glucosidase
16	Ach5	Ach5_21710	CP011246	2164	2228664	2230328	1665	-1	aglA	alpha-glucosidase
16	C58	Atu0594	AE007869	579	578234	579889	1656	1	aglA	alpha-glucosidase
16	C58	Atu2295	AE007869	2240	2269104	2270768	1665	-1	aglA	alpha-glucosidase
16	H540	RG540_CH02170	HG938353	214	217616	219271	1656	1	NA	Alpha amylase catalytic region
16	H540	RG540_CH26110	HG938353	2579	2601693	2603342	1650	-1	NA	Alpha amylase catalytic region
16	N2750	NCHU2750_03010	CP030827	294	324688	326355	1668	1	malZ	alpha-glucosidase
16	N2750	NCHU2750_24280	CP030827	2408	2511708	2513369	1662	-1	malZ	alpha-glucosidase
17	Ach5	Ach5_14910	CP011246	1485	1527220	1529523	2304	1	NA	CbbBc protein
17	Ach5	Ach5_39640	CP011247	1244	1401503	1403788	2286	-1	NA	CbbBc protein
17	C58	Atu1548	AE007869	1519	1538392	1540758	2367	1	fdhF	formate dehydrogenase H alpha subunit
17	C58	Atu4776	AE007870	1732	1944898	1947192	2295	-1	fdhF	formate dehydrogenase alpha subunit
17	N2750	NCHU2750_31480	CP030827	3128	3243371	3245692	2322	-1	NA	hypothetical protein
17	N2750	NCHU2750_52470	CP030830	81	82141	84420	2280	-1	NA	formate dehydrogenase
17	N2750	NCHU2750_53160	CP030830	150	154223	156526	2304	-1	NA	formate dehydrogenase
17	N2750	NCHU2750_58650	CP030832	130	130653	132929	2277	-1	NA	formate dehydrogenase
18	Ach5	Ach5_15800	CP011246	1574	1620424	1622739	2316	1	NA	malic enzyme
18	Ach5	Ach5_32080	CP011247	488	550902	553190	2289	1	maeB	malate dehydrogenase (oxaloacetate-decarboxylating)(NADP+)
18	C58	Atu1652	AE007869	1615	1635918	1638233	2316	1	maeB	NADP-dependent malic enzyme
18	C58	Atu3356	AE007870	350	392736	395024	2289	1	NA	NADP-dependent malic enzyme
18	H540	RG540_CH00260	HG938353	26	21392	23689	2298	-1	NA	NADP-dependent malic enzyme
18	H540	RG540_CH17020	HG938353	1676	1640036	1642363	2328	-1	NA	Putative bifunctional enzyme: malic oxidoreductase (N-terminal); phosphotransacetylase (C-terminal)
18	N2750	NCHU2750_00250	CP030827	23	20199	22478	2280	-1	maeB	NADP-dependent malic enzyme
18	N2750	NCHU2750_17250	CP030827	1709	1768451	1770778	2328	-1	maeB	NADP-dependent malic enzyme
19	Ach5	Ach5_18570	CP011246	1851	1890322	1891497	1176	-1	NA	elongation factor Tu
19	Ach5	Ach5_18720	CP011246	1866	1910714	1911889	1176	-1	NA	elongation factor Tu
19	C58	Atu1948	AE007869	1907	1916029	1917204	1176	-1	tuf	elongation factor TU
19	C58	Atu1966	AE007869	1923	1936382	1937557	1176	-1	tuf	elongation factor TU
19	H540	RG540_CH12890	HG938353	1272	1246433	1247608	1176	1	NA	Translation elongation factor Tu
19	H540	RG540_CH13030	HG938353	1285	1264926	1266101	1176	1	NA	Translation elongation factor Tu
19	N2750	NCHU2750_13560	CP030827	1342	1405380	1406555	1176	1	tuf	elongation factor Tu
19	N2750	NCHU2750_13720	CP030827	1358	1427090	1428265	1176	1	tuf	elongation factor Tu
20	Ach5	Ach5_21200	CP011246	2113	2173527	2175503	1977	-1	vcaM	multidrug ABC transporter ATP-binding protein
20	Ach5	Ach5_21210	CP011246	2114	2175757	2177607	1851	-1	vcaM	multidrug ABC transporter ATP-binding protein
20	C58	Atu2241	AE007869	2187	2211861	2213744	1884	-1	NA	ABC transporter, nucleotide binding/ATPase protein
20	C58	Atu2242	AE007869	2188	2213869	2215719	1851	-1	NA	ABC transporter, nucleotide binding/ATPase protein
20	H540	RG540_CH25330	HG938353	2501	2522084	2523946	1863	-1	NA	ATP-binding protein B
20	H540	RG540_CH25340	HG938353	2502	2524154	2526010	1857	-1	NA	ATP-binding protein A
20	N2750	NCHU2750_22990	CP030827	2279	2387751	2389667	1917	-1	vcaM	multidrug ABC transporter ATP-binding protein
20	N2750	NCHU2750_23010	CP030827	2281	2391905	2393758	1854	-1	vcaM	multidrug ABC transporter ATP-binding protein
21	Ach5	Ach5_23320	CP011246	2325	2386977	2387861	885	1	NA	formyltetrahydrofolate deformylase
21	Ach5	Ach5_36140	CP011247	894	997979	998863	885	-1	NA	formyltetrahydrofolate deformylase
21	C58	Atu2464	AE007869	2407	2433262	2434146	885	1	purU	formyltetrahydrofolate deformylase
21	C58	Atu4231	AE007870	1193	1356493	1357377	885	1	purU	formyltetrahydrofolate deformylase
21	H540	RG540_CH39390	HG938353	3891	4040864	4041748	885	1	NA	Formyltetrahydrofolate deformylase
21	H540	RG540_PA06830	HG938354	680	724552	725436	885	-1	NA	Formyltetrahydrofolate deformylase
21	H540	RG540_PA15090	HG938354	1506	1595389	1596273	885	1	NA	Formyltetrahydrofolate deformylase
21	N2750	NCHU2750_36300	CP030827	3610	3802778	3803665	888	1	purU	formyltetrahydrofolate deformylase
22	Ach5	Ach5_25910	CP011246	2584	2680068	2681804	1737	1	prsD	type I secretion protein
22	Ach5	Ach5_32440	CP011247	524	597028	598875	1848	-1	NA	type I secretion protein
22	C58	Atu2705	AE007869	2637	2687598	2689331	1734	1	prsD1	ABC transporter, nucleotide binding/ATPase protein (protein)
22	C58	Atu3383	AE007870	376	424921	426768	1848	-1	prsD	rhizobicin secretion
22	C58	Atu4413	AE007870	1377	1553197	1554948	1752	1	rspD	ABC transporter, nucleotide binding/ATPase protein (bacteriocin)
22	H540	RG540_PA10320	HG938354	1029	1067728	1069428	1701	1	NA	Type I secretion system ATPase
22	N2750	NCHU2750_01570	CP030827	155	172425	174173	1749	1	prsD	type I secretion protein
22	N2750	NCHU2750_12470	CP030827	1233	1286439	1288205	1767	1	prsD	type I secretion protein
23	Ach5	Ach5_26420	CP011246	2635	2751555	2754230	2676	1	ftsK	cell division protein FtsK
23	Ach5	Ach5_30580	CP011247	338	372259	374964	2706	-1	ftsK	cell division protein FtsK
23	C58	Atu2759	AE007869	2690	2759189	2761864	2676	1	ftsK1	putative ftsK cell division protein
23	C58	Atu3210	AE007870	205	223481	226213	2733	-1	NA	putative ftsk cell division protein
23	H540	RG540_CH34160	HG938353	3382	3417823	3420261	2439	-1	ftsK	DNA translocase FtsK
23	H540	RG540_CH37610	HG938353	3720	3821226	3823901	2676	-1	NA	DNA segregation ATPase, FtsK/SpoIIIE family
23	N2750	NCHU2750_35090	CP030827	3489	3644330	3647023	2694	-1	ftsK	cell division protein
23	N2750	NCHU2750_47380	CP030828	618	723103	725709	2607	1	ftsK	cell division protein
24	Ach5	Ach5_33520	CP011247	632	716556	717392	837	-1	cpo	chloroperoxidase
24	Ach5	Ach5_39740	CP011247	1254	1413109	1414080	972	1	cpo	chloroperoxidase
24	Ach5	Ach5_39800	CP011247	1260	1417864	1418844	981	1	NA	haloperoxidase
24	C58	Atu3493	AE007870	484	543958	544794	837	-1	NA	non-heme haloperoxidase
24	C58	Atu4778	AE007870	1734	1948140	1949120	981	1	cpo	non-heme chloroperoxidase
24	C58	Atu5389	AE007872	383	382263	383099	837	-1	NA	non-heme haloperoxidase
24	H540	RG540_CH26720	HG938353	2640	2663897	2664739	843	1	NA	Non-heme chloroperoxidase
24	N2750	NCHU2750_46680	CP030828	548	647129	648109	981	-1	cpo	chloroperoxidase
25	Ach5	Ach5_34830	CP011247	763	850477	851640	1164	1	NA	amidohydrolase
25	Ach5	Ach5_41460	CP011247	1426	1611348	1612511	1164	1	NA	hippurate hydrolase
25	C58	Atu3635	AE007870	627	687389	688552	1164	1	NA	amidohydrolase
25	C58	Atu4444	AE007870	1407	1587919	1589043	1125	1	NA	hippurate hydrolase
25	H540	RG540_CH32450	HG938353	3211	3238187	3239350	1164	-1	NA	Putative Amidohydrolase family protein; hippurate hydrolase (Benzoylglycine amidohydrolase)
25	H540	RG540_CH36290	HG938353	3589	3683662	3684825	1164	1	NA	Putative Amidohydrolase family protein; hippurate hydrolase (Benzoylglycine amidohydrolase)
25	N2750	NCHU2750_29760	CP030827	2956	3057602	3058765	1164	-1	hipO	hippurate hydrolase
25	N2750	NCHU2750_33770	CP030827	3357	3510217	3511380	1164	1	hipO	hippurate hydrolase
26	Ach5	Ach5_35880	CP011247	868	972380	975451	3072	-1	NA	ACR family transporter
26	Ach5	Ach5_39560	CP011247	1236	1392392	1395502	3111	1	NA	multidrug transporter
26	C58	Atu3795	AE007870	783	888269	891340	3072	-1	NA	AcrB/AcrD/AcrF family protein
26	C58	Atu4219	AE007870	1181	1341071	1344181	3111	1	NA	cation efflux system protein
26	C58	Atu5381	AE007872	375	371016	374174	3159	-1	NA	AcrB/AcrD/AcrF family protein
26	H540	RG540_CH32990	HG938353	3265	3291589	3294747	3159	-1	NA	Probable transmembrane drug efflux protein
26	H540	RG540_PA07490	HG938354	746	791550	794027	2478	1	NA	Acriflavin resistance protein
26	N2750	NCHU2750_30120	CP030827	2992	3098374	3101586	3213	-1	NA	Acr family transporter
27	Ach5	Ach5_36000	CP011247	880	985145	985945	801	-1	NA	polyamine ABC transporter permease
27	Ach5	Ach5_47400	CP011248	149	150821	151618	798	1	NA	ABC transporter permease
27	Ach5	Ach5_51680	CP011249	55	55962	56783	822	-1	NA	spermidine/putrescine transport system permease protein
27	C58	Atu4245	AE007870	1207	1369401	1370201	801	1	NA	ABC transporter, membrane spanning protein (polyamine)
27	C58	Atu5128	AE007872	128	135261	136118	858	1	attB	ABC transporter, membrane spanning protein (mannopine)
27	H540	RG540_PA16820	HG938354	1679	1795585	1796388	804	-1	NA	ABC-type spermidine/putrescine transport system, permease component II
27	N2750	NCHU2750_42460	CP030828	130	153239	154051	813	1	NA	spermidine/putrescine ABC transporter permease
27	N2750	NCHU2750_54290	CP030830	261	271617	272408	792	1	NA	spermidine/putrescine ABC transporter permease
28	Ach5	Ach5_27470	CP011247	27	28064	29719	1656	-1	NA	transposase
28	Ach5	Ach5_48310	CP011248	240	238475	240130	1656	1	NA	transposase
28	Ach5	Ach5_52620	CP011249	147	162550	164205	1656	-1	NA	transposase
28	H540	RG540_PA10250	HG938354	1022	1058457	1060154	1698	-1	NA	Transposase IS66 family protein
28	H540	RG540_PA10610	HG938354	1058	1101801	1103444	1644	1	NA	Transposase IS66 family protein
28	N2750	NCHU2750_01860	CP030827	179	203361	204947	1587	-1	NA	hypothetical protein
28	N2750	NCHU2750_33200	CP030827	3300	3456586	3458172	1587	1	NA	hypothetical protein
29	Ach5	Ach5_32260	CP011247	506	572997	574439	1443	-1	NA	amidohydrolase
29	C58	Atu3374	AE007870	368	414936	416378	1443	-1	NA	amidohydrolase
29	H540	RG540_CH38230	HG938353	3781	3898208	3899641	1434	-1	NA	Aminobenzoyl-glutamate utilization protein B
29	H540	RG540_PA08620	HG938354	859	912226	913650	1425	1	NA	Aminobenzoyl-glutamate utilization protein B
29	H540	RG540_PA12250	HG938354	1222	1279718	1281145	1428	1	NA	Aminobenzoyl-glutamate utilization protein B
29	N2750	NCHU2750_35600	CP030827	3540	3708759	3710192	1434	-1	abgB	aminobenzoyl-glutamate utilization protein
29	N2750	NCHU2750_41680	CP030828	54	65404	66843	1440	1	abgB	aminobenzoyl-glutamate utilization protein
30	Ach5	Ach5_32650	CP011247	545	619939	621396	1458	1	NA	succinate-semialdehyde dehdyrogenase
30	Ach5	Ach5_48230	CP011248	232	230957	232411	1455	1	gabD	succinate-semialdehyde dehydrogenase
30	C58	Atu3403	AE007870	396	447669	449126	1458	1	attK2	succinate semialdehyde dehydrogenase
30	C58	Atu4247	AE007870	1209	1371293	1372747	1455	1	attK	aldehyde dehydrogenase
30	C58	Atu5137	AE007872	136	143235	144689	1455	1	blcA	NAD-dependent succinyl-semialdehyde dehydrogenase
30	H540	RG540_PA08410	HG938354	838	886861	888318	1458	1	NA	Succinic semialdehyde dehydrogenase
30	N2750	NCHU2750_41320	CP030828	18	19742	21199	1458	1	gabD	succinate-semialdehyde dehydrogenase
31	Ach5	Ach5_37660	CP011247	1046	1176201	1178495	2295	-1	NA	biotin transporter BioY
31	Ach5	Ach5_49940	CP011248	399	405287	407617	2331	-1	NA	biotin transporter BioY
31	H540	RG540_PA06450	HG938354	642	680792	683068	2277	1	bISC	Putative BIOTIN SULFOXIDE REDUCTASE BISC
31	H540	RG540_PA11300	HG938354	1127	1171122	1173497	2376	-1	bISC	Putative BIOTIN SULFOXIDE REDUCTASE BISC
31	N2750	NCHU2750_12200	CP030827	1206	1255964	1258267	2304	1	bisC	biotin/methionine sulfoxide reductase
31	N2750	NCHU2750_44990	CP030828	381	453699	456167	2469	-1	torZ	trimethylamine N-oxide reductase system III catalytic subunit
31	N2750	NCHU2750_49710	CP030829	194	223756	226053	2298	1	bisC	biotin/methionine sulfoxide reductase
32	Ach5	Ach5_43400	CP011247	1620	1827681	1828574	894	1	NA	oxidoreductase
32	C58	Atu4629	AE007870	1587	1779420	1780313	894	1	NA	oxidoreductase
32	C58	Atu5276	AE007872	275	275487	276278	792	-1	NA	dehydrogenase
32	H540	RG540_CH28970	HG938353	2865	2876080	2876937	858	-1	NA	Short-chain dehydrogenase/reductase SDR
32	N2750	NCHU2750_52330	CP030830	67	68436	69293	858	-1	NA	short-chain dehydrogenase
32	N2750	NCHU2750_53380	CP030830	172	176781	177638	858	-1	NA	short-chain dehydrogenase
32	N2750	NCHU2750_58100	CP030832	77	76027	76884	858	-1	NA	short-chain dehydrogenase
33	Ach5	Ach5_43430	CP011247	1623	1829709	1832201	2493	1	ligD	DNA ligase
33	C58	Atu4632	AE007870	1590	1781477	1783792	2316	1	NA	ATP-dependent DNA ligase
33	C58	Atu5055	AE007872	55	52456	55110	2655	-1	NA	ATP-dependent DNA ligase
33	H540	RG540_CH33090	HG938353	3275	3304740	3307268	2529	1	NA	DNA ligase D
33	N2750	NCHU2750_53740	CP030830	206	213590	216121	2532	-1	ligD	ATP-dependent DNA ligase
33	N2750	NCHU2750_58090	CP030832	76	73069	75723	2655	1	ligD	ATP-dependent DNA ligase
33	N2750	NCHU2750_58310	CP030832	98	91131	93770	2640	1	ligD	ATP-dependent DNA ligase
34	Ach5	Ach5_48040	CP011248	213	212802	213989	1188	1	NA	isomerase
34	Ach5	Ach5_49210	CP011248	326	325707	326846	1140	-1	NA	isomerase
34	C58	Atu4196	AE007870	1158	1319679	1320866	1188	1	NA	conserved hypothetical protein
34	H540	RG540_PA04140	HG938354	413	420264	421403	1140	1	NA	Galactonate dehydratase
34	H540	RG540_PA12820	HG938354	1279	1342441	1343574	1134	1	NA	Galactonate dehydratase
34	H540	RG540_PA15200	HG938354	1517	1607848	1608987	1140	1	NA	Galactonate dehydratase
34	N2750	NCHU2750_41510	CP030828	37	41073	42221	1149	-1	dgoD	galactonate dehydratase
35	H540	RG540_PA09730	HG938354	970	1018395	1018934	540	-1	NA	ISRm2011-2 transposase protein
35	H540	RG540_PA09900	HG938354	987	1031080	1031619	540	1	NA	ISRm2011-2 transposase protein
35	H540	RG540_PA10210	HG938354	1018	1055160	1055699	540	1	NA	ISRm2011-2 transposase protein
35	N2750	NCHU2750_07730	CP030827	762	788553	789071	519	-1	NA	transposase
35	N2750	NCHU2750_24590	CP030827	2439	2546645	2547163	519	-1	NA	transposase
35	N2750	NCHU2750_33410	CP030827	3321	3479019	3479537	519	-1	NA	transposase
35	N2750	NCHU2750_58790	CP030832	143	140546	141064	519	1	NA	transposase
36	H540	RG540_PA12660	HG938354	1263	1324639	1325544	906	1	NA	IS629 transposase orfB
36	N2750	NCHU2750_12040	CP030827	1190	1240084	1240989	906	1	NA	transposase
36	N2750	NCHU2750_33160	CP030827	3296	3453867	3454772	906	-1	NA	transposase
36	N2750	NCHU2750_43050	CP030828	187	218402	219307	906	-1	NA	transposase
36	N2750	NCHU2750_52370	CP030830	71	72310	73215	906	1	NA	transposase
36	N2750	NCHU2750_55420	CP030831	10	15625	16530	906	1	NA	transposase
36	N2750	NCHU2750_58750	CP030832	139	137574	138479	906	-1	NA	transposase
37	Ach5	Ach5_04560	CP011246	454	485596	486762	1167	1	aspB	aspartate transaminase
37	C58	Atu0529	AE007869	515	522122	523288	1167	1	aspB	aspartate transaminase
37	H540	RG540_CH34140	HG938353	3380	3416124	3417293	1170	1	NA	Aspartate transaminase
37	H540	RG540_PA05160	HG938354	515	529777	530946	1170	1	NA	Aspartate transaminase
37	N2750	NCHU2750_01530	CP030827	151	167459	168634	1176	1	NA	aspartate aminotransferase
37	N2750	NCHU2750_47130	CP030828	593	695608	696777	1170	1	NA	aspartate aminotransferase
38	Ach5	Ach5_05730	CP011246	570	607979	610417	2439	1	NA	flagellar protein
38	Ach5	Ach5_23930	CP011246	2386	2455580	2457907	2328	1	NA	hypothetical protein
38	C58	Atu0653	AE007869	635	645744	648182	2439	1	NA	conserved hypothetical protein
38	C58	Atu2524	AE007869	2464	2495951	2498275	2325	1	NA	conserved hypothetical protein
38	H540	RG540_CH04920	HG938353	485	511991	514579	2589	1	NA	Putative flagella associated protein
38	N2750	NCHU2750_02740	CP030827	267	287235	289439	2205	-1	NA	flagellar protein
39	Ach5	Ach5_06040	CP011246	601	638647	640281	1635	-1	groEL	GroEL chaperonin
39	C58	Atu0682	AE007869	666	676328	677962	1635	-1	groEL	GroEL chaperonin
39	H540	RG540_CH04240	HG938353	417	440431	442074	1644	-1	NA	Protein Cpn60
39	H540	RG540_PA11240	HG938354	1121	1164853	1166487	1635	-1	NA	Protein Cpn60
39	N2750	NCHU2750_03850	CP030827	378	418487	420130	1644	-1	groEL	molecular chaperone
39	N2750	NCHU2750_52560	CP030830	90	90871	92499	1629	-1	groEL	molecular chaperone
40	Ach5	Ach5_06350	CP011246	632	674537	676456	1920	1	kup	KUP system potassium uptake protein
40	C58	Atu0711	AE007869	696	711743	713662	1920	1	NA	potassium uptake protein
40	C58	Atu5466	AE007872	458	459194	461107	1914	-1	kup	potassium uptake protein
40	H540	RG540_CH04540	HG938353	447	474294	476195	1902	1	NA	Probable potassium transport system protein kup
40	N2750	NCHU2750_04220	CP030827	415	457967	459868	1902	1	kup	potassium transporter
40	N2750	NCHU2750_31540	CP030827	3134	3250496	3252409	1914	1	kup	potassium transporter
41	Ach5	Ach5_06520	CP011246	649	691411	691935	525	1	NA	hypothetical protein
41	C58	Atu0730	AE007869	714	729366	729890	525	1	NA	conserved hypothetical protein
41	H540	RG540_CH04990	HG938353	492	520524	520976	453	1	NA	BA14K family protein
41	H540	RG540_CH11430	HG938353	1133	1099278	1099730	453	1	NA	Hypothetical protein
41	N2750	NCHU2750_04670	CP030827	460	502354	502833	480	1	NA	membrane protein
41	N2750	NCHU2750_11130	CP030827	1101	1129583	1130035	453	1	NA	hypothetical protein
42	Ach5	Ach5_07830	CP011246	780	819763	820521	759	1	NA	oxidoreductase
42	C58	Atu0864	AE007869	847	861178	861936	759	1	NA	oxidoreductase
42	H540	RG540_CH07400	HG938353	731	738266	739024	759	-1	NA	Short-chain dehydrogenase, teichoic and lipoteichoic acid D-alanine esterification
42	H540	RG540_PA09490	HG938354	946	994662	995417	756	1	NA	Short-chain dehydrogenase, teichoic and lipoteichoic acid D-alanine esterification
42	N2750	NCHU2750_08050	CP030827	794	817213	817968	756	-1	NA	short-chain dehydrogenase
42	N2750	NCHU2750_36170	CP030827	3597	3777436	3778194	759	1	NA	short-chain dehydrogenase
43	Ach5	Ach5_10800	CP011246	1075	1113423	1114712	1290	1	NA	serine hydroxymethyltransferase
43	Ach5	Ach5_40930	CP011247	1373	1545412	1546680	1269	1	NA	serine hydroxymethyltransferase
43	C58	Atu1165	AE007869	1146	1160109	1161398	1290	1	glyA	serine hydroxymethyltransferase
43	C58	Atu4314	AE007870	1277	1441237	1442505	1269	1	glyA	serine hydroxymethyltransferase
43	H540	RG540_CH11270	HG938353	1117	1084865	1086154	1290	1	NA	Glycine hydroxymethyltransferase
43	N2750	NCHU2750_10970	CP030827	1085	1114519	1115808	1290	1	glyA	glycine hydroxymethyltransferase
44	Ach5	Ach5_10970	CP011246	1092	1129403	1131907	2505	1	NA	ATPase
44	Ach5	Ach5_49720	CP011248	377	380667	383057	2391	1	NA	haloacid dehalogenase
44	C58	Atu0937	AE007869	920	925700	928225	2526	1	NA	copper transporting ATPase
44	C58	Atu1195	AE007869	1174	1186479	1188989	2511	1	NA	heavy-metal transporting P-type ATPase
44	H540	RG540_CH08560	HG938353	847	829343	831775	2433	1	NA	Copper-exporting ATPase
44	N2750	NCHU2750_07890	CP030827	778	802662	805280	2619	1	NA	ATPase
45	Ach5	Ach5_13700	CP011246	1364	1406267	1407316	1050	-1	NA	AP endonuclease
45	Ach5	Ach5_30810	CP011247	361	401426	402478	1053	-1	NA	AP endonuclease
45	C58	Atu3235	AE007870	229	251338	252390	1053	-1	NA	conserved hypothetical protein
45	C58	Atu4374	AE007870	1337	1511274	1512323	1050	1	NA	conserved hypothetical protein
45	H540	RG540_CH31970	HG938353	3163	3190056	3191108	1053	-1	NA	Xylose isomerase domain protein TIM barrel
45	N2750	NCHU2750_29290	CP030827	2909	3006956	3008008	1053	-1	NA	AP endonuclease
46	Ach5	Ach5_16910	CP011246	1685	1734199	1735092	894	1	metF	methylenetetrahydrofolate reductase
46	C58	Atu1418	AE007869	1393	1414370	1415290	921	-1	metF	methylenetetrahydrofolate reductase
46	C58	Atu1764	AE007869	1724	1748259	1749179	921	1	metF	methylenetetrahydrofolate reductase
46	H540	RG540_CH38440	HG938353	3802	3929885	3930808	924	-1	NA	Methylenetetrahydrofolate reductase (NAD(P)H)
46	H540	RG540_PA15080	HG938354	1505	1594375	1595298	924	1	NA	Methylenetetrahydrofolate reductase (NAD(P)H)
46	N2750	NCHU2750_35680	CP030827	3548	3724357	3725280	924	1	metF	methylenetetrahydrofolate reductase
47	Ach5	Ach5_21240	CP011246	2117	2179017	2180669	1653	1	yjbB	sodium:phosphate symporter
47	Ach5	Ach5_40680	CP011247	1348	1515438	1517081	1644	1	NA	sodium:phosphate symporter
47	C58	Atu2245	AE007869	2191	2217869	2219521	1653	1	NA	Na+/Pi-cotransporter
47	C58	Atu6136	AE007871	138	155270	156922	1653	-1	NA	Na+/phosphate symporter
47	N2750	NCHU2750_23030	CP030827	2283	2394741	2396393	1653	1	yjbB	phosphate:Na+ symporter
47	N2750	NCHU2750_56810	CP030831	148	163935	165587	1653	-1	yjbB	phosphate:Na+ symporter
48	Ach5	Ach5_24180	CP011246	2411	2484890	2486707	1818	-1	mcp	methyl-accepting chemotaxis protein
48	H540	RG540_CH41860	HG938353	4131	4309187	4311109	1923	-1	NA	Chemoreceptor of MCP family, unusual structure. Methyl-accepting chemoreceptor
48	H540	RG540_CH41870	HG938353	4132	4311299	4313110	1812	-1	NA	Chemoreceptor of MCP family, unusual structure. Methyl-accepting chemoreceptor
48	H540	RG540_CH41880	HG938353	4133	4313298	4315004	1707	-1	NA	Chemoreceptor of MCP family, unusual structure. Methyl-accepting chemoreceptor
48	N2750	NCHU2750_38210	CP030827	3801	4019917	4021707	1791	-1	mcp	methyl-accepting chemotaxis protein
48	N2750	NCHU2750_38220	CP030827	3802	4021855	4023558	1704	-1	mcp	methyl-accepting chemotaxis protein
49	Ach5	Ach5_26200	CP011246	2613	2723981	2725765	1785	-1	NA	dihydroxy-acid dehydratase
49	Ach5	Ach5_30660	CP011247	346	382105	383916	1812	-1	ilvD	dihydroxy-acid dehydratase
49	C58	Atu2736	AE007869	2668	2731730	2733514	1785	-1	ilvD	dihydroxy-acid dehydratase
49	C58	Atu3219	AE007870	214	233509	235320	1812	-1	ilvD	dihydroxy-acid dehydratase
49	H540	RG540_CH22930	HG938353	2263	2286247	2288091	1845	-1	NA	Dihydroxy-acid dehydratase
49	N2750	NCHU2750_35750	CP030827	3555	3734660	3736504	1845	-1	ilvD	dihydroxy-acid dehydratase
50	Ach5	Ach5_27050	CP011246	2698	2817017	2818549	1533	1	NA	D-galactarate dehydratase
50	C58	Atu2822	AE007869	2752	2824712	2826244	1533	1	garD	D-galactarate dehydratase
50	C58	Atu3817	AE007870	805	912674	914185	1512	1	NA	dehydratase
50	H540	RG540_PA05110	HG938354	510	521915	523447	1533	1	NA	Galactarate dehydratase
50	N2750	NCHU2750_32130	CP030827	3193	3329570	3331087	1518	-1	uxaA	altronate hydrolase
50	N2750	NCHU2750_47240	CP030828	604	706645	708168	1524	-1	uxaA	altronate hydrolase
51	Ach5	Ach5_27810	CP011247	61	62585	63430	846	1	NA	IclR family transcriptional regulator
51	Ach5	Ach5_28060	CP011247	86	92277	93047	771	1	NA	IclR family transcriptional regulator
51	C58	Atu4824	AE007870	1781	2004388	2005254	867	-1	NA	transcriptional regulator, IclR family
51	H540	RG540_CH38340	HG938353	3792	3918585	3919460	876	-1	NA	IclR-family regulatory protein
51	N2750	NCHU2750_12570	CP030827	1243	1296644	1297453	810	-1	NA	transcriptional regulator
51	N2750	NCHU2750_35990	CP030827	3579	3761943	3762776	834	1	NA	IclR family transcriptional regulator
52	Ach5	Ach5_28210	CP011247	101	108784	109260	477	-1	ibpA	molecular chaperone Hsp20
52	C58	Atu5052	AE007872	52	51311	51787	477	1	hspAT1	small heat shock protein
52	H540	RG540_PA16190	HG938354	1616	1715458	1715928	471	-1	NA	16 kDa heat shock protein A
52	N2750	NCHU2750_52500	CP030830	84	86065	86535	471	1	ibpA	molecular chaperone Hsp20
52	N2750	NCHU2750_52600	CP030830	94	93949	94422	474	1	ibpA	molecular chaperone Hsp20
52	N2750	NCHU2750_57680	CP030832	38	33831	34301	471	1	ibpA	molecular chaperone Hsp20
53	Ach5	Ach5_28680	CP011247	148	171186	172064	879	-1	NA	spermidine/putrescine transport system permease protein
53	C58	Atu5127	AE007872	127	134369	135271	903	1	attA2	ABC transporter, membrane spanning protein (mannopine)
53	H540	RG540_CH33860	HG938353	3352	3380695	3381552	858	-1	NA	ABC-type spermidine/putrescine transport system, permease component I
53	H540	RG540_PA06140	HG938354	611	650228	651112	885	1	potB	Spermidine putrescine ABC transporter permease component PotB
53	N2750	NCHU2750_35970	CP030827	3577	3759853	3760707	855	-1	NA	spermidine/putrescine ABC transporter permease
53	N2750	NCHU2750_51080	CP030829	331	378771	379640	870	1	NA	spermidine/putrescine ABC transporter permease
54	Ach5	Ach5_28990	CP011247	179	206905	207114	210	1	cspA	cold shock protein
54	C58	Atu5513	AE007872	505	505931	506155	225	-1	cspA	cold shock protein
54	H540	RG540_CH29650	HG938353	2933	2952703	2952948	246	-1	NA	Cold shock protein
54	H540	RG540_PA09680	HG938354	965	1013728	1014096	369	-1	NA	Cold shock protein
54	H540	RG540_PA12990	HG938354	1296	1357423	1357668	246	-1	NA	Cold shock protein
54	N2750	NCHU2750_57800	CP030832	50	48141	48350	210	1	cspA	cold shock protein
55	Ach5	Ach5_29050	CP011247	185	212666	214450	1785	-1	ggt	gamma-glutamyltranspeptidase
55	C58	Atu4722	AE007870	1679	1884541	1886325	1785	1	ggt	gamma-glutamyltranspeptidase
55	H540	RG540_CH15320	HG938353	1510	1474793	1476577	1785	1	NA	Gamma-glutamyltransferase 2, Threonine peptidase, MEROPS family T03
55	H540	RG540_PA03410	HG938354	340	338896	340728	1833	-1	NA	Gamma-glutamyltransferase 2, Threonine peptidase, MEROPS family T03
55	N2750	NCHU2750_15070	CP030827	1493	1555635	1557419	1785	1	ggt	gamma-glutamyltranspeptidase
55	N2750	NCHU2750_45560	CP030828	438	527527	529314	1788	-1	ggt	gamma-glutamyltranspeptidase
56	Ach5	Ach5_29410	CP011247	221	251808	253136	1329	1	NA	nitrilotriacetate monooxygenase component A
56	H540	RG540_PA00090	HG938354	9	9684	11003	1320	-1	NA	Putative xenobiotic (Desulfurization)monooxygenase subunit A, NtaA/SnaA/SoxA/DszA family
56	H540	RG540_PA16250	HG938354	1622	1721363	1722697	1335	1	NA	Xenobiotic compound monooxygenase, DszA family, A subunit
56	N2750	NCHU2750_46180	CP030828	498	591295	592590	1296	-1	NA	nitrilotriacetate monooxygenase
56	N2750	NCHU2750_51100	CP030829	333	380469	381818	1350	1	NA	nitrilotriacetate monooxygenase
56	N2750	NCHU2750_51240	CP030829	347	397714	399075	1362	-1	NA	nitrilotriacetate monooxygenase
57	Ach5	Ach5_30230	CP011247	303	333891	334763	873	1	mtlF	sugar ABC transporter permease
57	Ach5	Ach5_41500	CP011247	1430	1617255	1618127	873	1	smoF	sorbitol/mannitol transport system permease protein
57	C58	Atu3168	AE007870	165	178224	179096	873	1	NA	ABC transporter, membrane spanning protein (sorbitol/mannitol)
57	C58	Atu4448	AE007870	1411	1593675	1594691	1017	1	NA	ABC transporter, membrane spanning protein (sorbitol/mannitol)
57	H540	RG540_CH32390	HG938353	3205	3231684	3232556	873	-1	NA	Putative sorbitol/mannitol ABC transporter, permease protein
57	N2750	NCHU2750_29590	CP030827	2939	3041266	3042138	873	1	smoF	sorbitol/mannitol ABC transporter permease
58	Ach5	Ach5_30240	CP011247	304	334776	335600	825	1	mtlG	mannitol ABC transporter permease
58	Ach5	Ach5_41510	CP011247	1431	1618140	1618964	825	1	smoG	sorbitol/mannitol transport system permease protein
58	C58	Atu3169	AE007870	166	179109	179933	825	1	NA	ABC transporter, membrane spanning protein (sorbitol/mannitol)
58	C58	Atu4449	AE007870	1412	1594704	1595528	825	1	NA	ABC transporter, membrane spanning protein (sorbitol/mannitol)
58	H540	RG540_CH32380	HG938353	3204	3230850	3231674	825	-1	NA	Putative sorbitol/mannitol ABC transporter, permease protein
58	N2750	NCHU2750_29600	CP030827	2940	3042150	3042974	825	1	smoG	sorbitol/mannitol ABC transporter permease
59	Ach5	Ach5_30250	CP011247	305	335613	336611	999	1	mtlK	multiple sugar transport system ATP-binding protein
59	Ach5	Ach5_41520	CP011247	1432	1618977	1619975	999	1	NA	multiple sugar transport system ATP-binding protein
59	C58	Atu3170	AE007870	167	179946	180944	999	1	NA	ABC transporter, nucleotide binding/ATPase protein (sorbitol/mannitol)
59	C58	Atu4450	AE007870	1413	1595541	1596539	999	1	NA	ABC transporter, nucleotide binding/ATPase protein (sugar)
59	H540	RG540_CH32370	HG938353	3203	3229834	3230838	1005	-1	NA	ABC sorbitol/mannitol transporter, ATPase subunit
59	N2750	NCHU2750_29610	CP030827	2941	3042987	3043991	1005	1	malK	multiple sugar transport system ATP-binding protein
60	Ach5	Ach5_31240	CP011247	404	449908	453051	3144	1	NA	AcrB/AcrD/AcrF family protein
60	C58	Atu3274	AE007870	268	294591	297731	3141	1	NA	AcrB/AcrD/AcrF family protein
60	H540	RG540_CH09120	HG938353	903	883870	886995	3126	-1	NA	RND family transporter
60	H540	RG540_CH34980	HG938353	3464	3545937	3549038	3102	-1	mdtC	Multidrug resistance protein MdtC
60	H540	RG540_CH34990	HG938353	3465	3549035	3552154	3120	-1	mdtB	Multidrug resistance protein MdtB
60	N2750	NCHU2750_08720	CP030827	861	884910	888038	3129	-1	NA	multidrug transporter
61	Ach5	Ach5_32130	CP011247	493	556841	558187	1347	1	NA	protein involved in propionate catabolism
61	C58	Atu3361	AE007870	355	398658	400004	1347	1	NA	conserved hypothetical protein
61	H540	RG540_PA06180	HG938354	615	654592	655884	1293	-1	NA	MmgE/PrpD family protein
61	H540	RG540_PA12320	HG938354	1229	1287641	1288999	1359	1	NA	MmgE/PrpD family protein
61	N2750	NCHU2750_42680	CP030828	152	176939	178372	1434	1	NA	2-methylcitrate dehydratase
61	N2750	NCHU2750_42810	CP030828	165	190272	191687	1416	-1	NA	MmgE/PrpD family protein
62	Ach5	Ach5_32790	CP011247	559	636755	638560	1806	-1	NA	polar amino acid transport system ATP-binding protein
62	C58	Atu3417	AE007870	410	464295	466106	1812	-1	NA	ABC transporter, nucleotide binding/ATPase protein
62	H540	RG540_CH41130	HG938353	4058	4229685	4231181	1497	1	NA	ABC transporter
62	H540	RG540_PA11870	HG938354	1184	1238632	1239411	780	1	NA	Arginine/ornithine transport ATP-binding protein
62	N2750	NCHU2750_43250	CP030828	207	245463	247070	1608	1	NA	amino acid ABC transporter ATP-binding protein
62	N2750	NCHU2750_48860	CP030829	110	126435	127214	780	-1	NA	amino acid ABC transporter ATP-binding protein
63	Ach5	Ach5_33560	CP011247	636	721662	723098	1437	1	NA	aldehyde dehydrogenase
63	C58	Atu3498	AE007870	489	549017	550453	1437	1	NA	aldehyde dehydrogenase
63	H540	RG540_CH32830	HG938353	3249	3275202	3276638	1437	1	NA	2,5-dioxopentanoate dehydrogenase (NAD+)
63	H540	RG540_PA00860	HG938354	86	78610	80055	1446	-1	NA	6-oxohexanoate dehydrogenase
63	H540	RG540_PA01890	HG938354	189	179955	181418	1464	-1	NA	2,5-dioxopentanoate dehydrogenase (NAD+)
63	N2750	NCHU2750_30030	CP030827	2983	3086938	3088374	1437	1	gabD	succinate-semialdehyde dehydrogenase
64	Ach5	Ach5_34260	CP011247	706	796005	797579	1575	-1	glpA	glycerol-3-phosphate dehydrogenase
64	Ach5	Ach5_36760	CP011247	956	1071029	1072552	1524	-1	glpA	glycerol-3-phosphate dehydrogenase
64	C58	Atu3578	AE007870	568	632366	633913	1548	-1	glpD	glycerol-3-phosphate dehydrogenase
64	C58	Atu3897	AE007870	880	992268	993791	1524	-1	glpD	glycerol-3-phosphate dehydrogenase
64	H540	RG540_CH01320	HG938353	129	130392	131906	1515	-1	NA	Glycerol-3-phosphate dehydrogenase
64	N2750	NCHU2750_32590	CP030827	3239	3384391	3385902	1512	-1	glpA	glycerol-3-phosphate dehydrogenase
65	Ach5	Ach5_36010	CP011247	881	985947	986822	876	-1	NA	polyamine ABC transporter permease
65	Ach5	Ach5_47390	CP011248	148	149945	150817	873	1	NA	ABC transporter permease
65	Ach5	Ach5_51690	CP011249	56	56780	57664	885	-1	NA	spermidine/putrescine transport system permease protein
65	C58	Atu4244	AE007870	1206	1368524	1369399	876	1	NA	ABC transporter, membrane spanning protein (polyamine)
65	H540	RG540_PA16830	HG938354	1680	1796395	1797243	849	-1	NA	ABC-type spermidine/putrescine transport system, permease component I
65	N2750	NCHU2750_54280	CP030830	260	270772	271620	849	1	NA	spermidine/putrescine ABC transporter permease
66	Ach5	Ach5_36120	CP011247	892	996094	996954	861	-1	NA	amino acid ABC transporter substrate-binding protein
66	C58	Atu4233	AE007870	1195	1358411	1359271	861	1	NA	ABC transporter, substrate binding protein (amino acid)
66	C58	Atu5482	AE007872	473	473838	474647	810	-1	NA	ABC transporter, substrate binding protein (amino acid)
66	H540	RG540_CH41100	HG938353	4055	4226996	4227832	837	1	NA	ABC-type amino acid transport system, secreted component
66	N2750	NCHU2750_42500	CP030828	134	157946	158722	777	1	NA	amino acid ABC transporter substrate-binding protein
66	N2750	NCHU2750_45360	CP030828	418	503498	504325	828	-1	NA	amino acid ABC transporter substrate-binding protein
67	Ach5	Ach5_37090	CP011247	989	1112440	1114113	1674	-1	NA	urocanate hydratase
67	Ach5	Ach5_49950	CP011248	400	407614	409263	1650	-1	hutU	urocanate hydratase
67	C58	Atu3931	AE007870	914	1033662	1035335	1674	-1	hutU	urocanase
67	H540	RG540_PA03530	HG938354	352	349847	351520	1674	-1	NA	Urocanate hydratase
67	N2750	NCHU2750_35860	CP030827	3566	3748379	3750064	1686	1	hutU	urocanate hydratase
67	N2750	NCHU2750_47720	CP030828	652	758436	760097	1662	1	hutU	urocanate hydratase
68	Ach5	Ach5_37900	CP011247	1070	1199657	1200712	1056	1	ocd	ornithine cyclodeaminase
68	Ach5	Ach5_51550	CP011249	42	45510	46580	1071	-1	NA	ornithine cyclodeaminase
68	C58	Atu6016	AE007871	19	24980	26095	1116	-1	ocd	ornithine cyclodeaminase
68	H540	RG540_PA08710	HG938354	868	920955	922019	1065	1	NA	Ornithine cyclodeaminase
68	N2750	NCHU2750_47100	CP030828	590	692963	694042	1080	-1	ocd	ornithine cyclodeaminase
68	N2750	NCHU2750_55520	CP030831	20	28668	29732	1065	-1	ocd	ornithine cyclodeaminase
69	Ach5	Ach5_38270	CP011247	1107	1238149	1241124	2976	1	NA	two component sensor kinase/response regulator hybrid
69	C58	Atu4047	AE007870	1018	1160701	1163676	2976	1	NA	two component sensor kinase/response regulator hybrid
69	H540	RG540_CH22360	HG938353	2206	2214649	2217576	2928	-1	NA	PAS/PAC sensor hybrid histidine kinase
69	H540	RG540_PA01480	HG938354	148	138409	141510	3102	1	NA	Two component sensor kinase/response regulator hybrid
69	N2750	NCHU2750_40030	CP030827	3983	4209666	4212593	2928	-1	NA	two component sensor kinase/response regulator hybrid
69	N2750	NCHU2750_58410	CP030832	108	101649	104687	3039	1	NA	hypothetical protein
70	Ach5	Ach5_38450	CP011247	1125	1259553	1260806	1254	1	soxB	sarcosine oxidase beta subunit
70	Ach5	Ach5_40890	CP011247	1369	1540254	1541507	1254	1	soxB	sarcosine oxidase beta subunit
70	C58	Atu4066	AE007870	1037	1182128	1183381	1254	1	soxB	sarcosine oxidase beta subunit
70	C58	Atu4310	AE007870	1273	1436024	1437277	1254	1	soxB	sarcosine oxidase beta subunit
70	H540	RG540_CH31320	HG938353	3098	3131296	3132549	1254	-1	NA	Sarcosine oxidase, beta subunit
70	N2750	NCHU2750_28790	CP030827	2859	2956273	2957526	1254	-1	soxB	sarcosine oxidase beta subunit
71	Ach5	Ach5_38550	CP011247	1135	1271141	1272583	1443	-1	glgA	glycogen synthase
71	C58	Atu4075	AE007870	1046	1192917	1194359	1443	-1	glgA	glycogen synthase
71	H540	RG540_CH31220	HG938353	3088	3118923	3120380	1458	1	NA	Starch [bacterial glycogen] synthase
71	H540	RG540_CH33180	HG938353	3284	3311511	3313097	1587	1	NA	Starch [bacterial glycogen] synthase
71	N2750	NCHU2750_28700	CP030827	2850	2944975	2946432	1458	1	glgA	glycogen synthase
71	N2750	NCHU2750_30290	CP030827	3009	3116342	3117922	1581	1	glgA	glycogen synthase
72	Ach5	Ach5_38570	CP011247	1137	1273873	1276080	2208	-1	glgB	glycogen branching protein
72	C58	Atu4077	AE007870	1048	1195649	1197856	2208	-1	glgB	glycogen branching enzyme
72	H540	RG540_CH05260	HG938353	519	548024	550231	2208	-1	NA	1,4-alpha-D-glucan:1,4-alpha-D-glucan 6-glucosyl-transferase
72	H540	RG540_CH31200	HG938353	3086	3115424	3117634	2211	1	NA	1,4-alpha-D-glucan:1,4-alpha-D-glucan 6-glucosyl-transferase
72	N2750	NCHU2750_04880	CP030827	481	521139	523346	2208	-1	glgB	1,4-alpha-glycogen branching protein
72	N2750	NCHU2750_28680	CP030827	2848	2941486	2943702	2217	1	glgB	1,4-alpha-glycogen branching protein
73	Ach5	Ach5_39910	CP011247	1271	1429511	1430149	639	1	yagT	xanthine dehydrogenase YagT iron-sulfur-binding subunit
73	C58	Atu5498	AE007872	490	488249	488782	534	1	NA	oxidoreductase with iron-sulfur subunit
73	H540	RG540_PA15040	HG938354	1501	1589238	1589756	519	-1	NA	Putative xanthine dehydrogenase yagT iron-sulfur-binding subunit
73	N2750	NCHU2750_47990	CP030829	23	26537	27070	534	-1	yagT	xanthine dehydrogenase iron-sulfur-binding subunit
73	N2750	NCHU2750_53110	CP030830	145	148449	149087	639	1	yagT	xanthine dehydrogenase iron-sulfur-binding subunit
73	N2750	NCHU2750_58610	CP030832	126	125878	126513	636	1	yagT	xanthine dehydrogenase iron-sulfur-binding subunit
74	Ach5	Ach5_39990	CP011247	1279	1438503	1438706	204	-1	cspA	cold shock protein
74	C58	Atu4214	AE007870	1176	1336799	1337029	231	-1	cspA	cold shock protein
74	H540	RG540_PA08720	HG938354	869	922136	922339	204	1	NA	Cold shock protein
74	H540	RG540_PA12940	HG938354	1291	1354749	1354952	204	1	NA	Cold shock protein
74	H540	RG540_PA14720	HG938354	1469	1557248	1557451	204	1	NA	Cold shock protein
74	N2750	NCHU2750_41910	CP030828	77	93408	93719	312	-1	cspA	cold shock protein
75	Ach5	Ach5_40490	CP011247	1329	1494002	1495474	1473	1	uxuB	mannitol dehydrogenase
75	C58	Atu3530	AE007870	519	579312	580784	1473	-1	uxuB	mannitol dehydrogenase
75	H540	RG540_PA05000	HG938354	499	510478	511899	1422	1	yeiQ	Uncharacterized oxidoreductase YeiQ
75	N2750	NCHU2750_32160	CP030827	3196	3333385	3334896	1512	-1	uxuB	mannitol dehydrogenase
75	N2750	NCHU2750_47260	CP030828	606	709226	710632	1407	-1	uxuB	mannitol dehydrogenase
75	N2750	NCHU2750_49580	CP030829	181	208312	209721	1410	1	uxuB	mannitol dehydrogenase
76	Ach5	Ach5_41050	CP011247	1385	1560175	1564614	4440	1	NA	peptide synthetase
76	C58	Atu3072	AE007870	70	74687	78721	4035	-1	NA	peptide synthetase
76	C58	Atu3670	AE007870	660	718087	721473	3387	-1	NA	siderophore biosynthesis protein
76	C58	Atu3675	AE007870	665	729769	734331	4563	1	NA	peptide synthetase, siderophore biosynthesis protein
76	C58	Atu3682	AE007870	672	742507	749706	7200	1	NA	non-ribosomal peptide synthetase, siderophore biosynthesis protein
76	C58	Atu3683	AE007870	673	749718	757409	7692	1	NA	peptide synthetase, siderophore biosynthesis protein
77	Ach5	Ach5_42870	CP011247	1567	1768353	1768619	267	-1	NA	IS3 family transposase
77	C58	Atu4605	AE007870	1564	1750495	1750761	267	-1	NA	IS3 family transposase
77	H540	RG540_PA10380	HG938354	1035	1075905	1076171	267	-1	NA	Transposase IS3/IS911 family protein
77	N2750	NCHU2750_01890	CP030827	182	205964	206230	267	-1	NA	transposase
77	N2750	NCHU2750_55490	CP030831	17	25350	25616	267	-1	NA	transposase
77	N2750	NCHU2750_57890	CP030832	59	56790	57056	267	1	NA	transposase
78	Ach5	Ach5_43440	CP011247	1624	1832205	1832996	792	-1	NA	DNA repair protein
78	C58	Atu5050	AE007872	50	49299	50111	813	1	NA	conserved hypothetical protein
78	H540	RG540_CH33100	HG938353	3276	3307448	3308254	807	-1	NA	Probable DNA repair protein
78	N2750	NCHU2750_53730	CP030830	205	212780	213586	807	1	ku	DNA repair protein
78	N2750	NCHU2750_58320	CP030832	99	93774	94586	813	-1	ku	DNA repair protein
78	N2750	NCHU2750_58920	CP030832	156	146948	147757	810	-1	ku	DNA repair protein
79	Ach5	Ach5_47680	CP011248	177	175756	177390	1635	1	NA	choline dehydrogenase
79	C58	Atu4296	AE007870	1259	1418985	1420568	1584	-1	NA	dehydrogenase
79	H540	RG540_CH34610	HG938353	3427	3498510	3500099	1590	-1	NA	Glucose-methanol-choline oxidoreductase
79	H540	RG540_PA11770	HG938354	1174	1227608	1229242	1635	1	NA	Solbitol dehydrogenase large subunit
79	N2750	NCHU2750_41600	CP030828	46	52459	54093	1635	1	NA	choline dehydrogenase
79	N2750	NCHU2750_50610	CP030829	284	322194	323804	1611	-1	NA	choline dehydrogenase
80	Ach5	Ach5_47740	CP011248	183	180788	181546	759	-1	NA	short chain dehydrogenase
80	C58	Atu3074	AE007870	72	79784	80557	774	-1	NA	short chain dehydrogenase
80	H540	RG540_PA07030	HG938354	700	744723	745496	774	1	NA	Short chain dehydrogenase
80	N2750	NCHU2750_08240	CP030827	813	835193	835990	798	1	NA	3-oxoacyl-ACP reductase
80	N2750	NCHU2750_30200	CP030827	3000	3108998	3109777	780	1	NA	3-oxoacyl-ACP reductase
80	N2750	NCHU2750_58030	CP030832	70	69476	70249	774	1	NA	short-chain dehydrogenase
81	Ach5	Ach5_48820	CP011248	287	292604	294541	1938	1	traG	conjugal transfer protein TraG
81	Ach5	Ach5_51390	CP011249	26	28156	30078	1923	-1	traG	conjugal transfer protein TraG
81	C58	Atu6124	AE007871	126	141249	143225	1977	-1	traG	conjugative transfer protein, Coupling protein
81	N2750	NCHU2750_54940	CP030830	324	342511	344427	1917	-1	traG	conjugal transfer protein TraG
81	N2750	NCHU2750_56690	CP030831	136	149658	151607	1950	-1	traG	conjugal transfer protein TraG
81	N2750	NCHU2750_59250	CP030832	189	179513	181489	1977	-1	traG	conjugal transfer protein TraG
82	Ach5	Ach5_48910	CP011248	296	299124	300881	1758	-1	parB	chromosome partitioning protein
82	C58	Atu6103	AE007871	106	125894	127651	1758	1	parB	plasmid partitioning protein
82	H540	RG540_PA13330	HG938354	1330	1391522	1392118	597	-1	NA	Hypothetical protein
82	N2750	NCHU2750_54660	CP030830	296	317221	318975	1755	1	NA	plasmid partitioning protein
82	N2750	NCHU2750_56470	CP030831	114	133833	135593	1761	1	NA	plasmid partitioning protein
82	N2750	NCHU2750_59000	CP030832	164	153489	155237	1749	1	NA	plasmid partitioning protein
83	Ach5	Ach5_49010	CP011248	306	309144	310496	1353	-1	NA	nucleotidyltransferase
83	C58	Atu5099	AE007872	99	103230	104648	1419	1	NA	conserved hypothetical protein
83	C58	Atu6092	AE007871	96	110048	111466	1419	1	NA	conserved hypothetical protein
83	N2750	NCHU2750_53830	CP030830	215	223035	224453	1419	1	imuB	nucleotidyltransferase
83	N2750	NCHU2750_56340	CP030831	101	116422	117840	1419	1	imuB	nucleotidyltransferase
83	N2750	NCHU2750_58150	CP030832	82	80150	81490	1341	1	imuB	nucleotidyltransferase
84	Ach5	Ach5_49650	CP011248	370	370075	370572	498	1	NA	transposase
84	Ach5	Ach5_52970	CP011249	180	192422	193099	678	1	NA	transposase
84	H540	RG540_PA04550	HG938354	454	465420	466448	1029	1	NA	IS1111A/IS1328/IS1533 family transposase
84	H540	RG540_PA10750	HG938354	1072	1116157	1117191	1035	1	NA	Putative transposase for IS1667
84	H540	RG540_PA13040	HG938354	1301	1362356	1363390	1035	1	NA	Putative transposase for IS1667
84	N2750	NCHU2750_57870	CP030832	57	55137	56189	1053	1	NA	transposase
85	Ach5	Ach5_49770	CP011248	382	388800	389573	774	-1	sdhX	short chain dehydrogenase
85	C58	Atu4366	AE007870	1329	1503110	1503883	774	-1	sdhX	dehydrogenase/reductase
85	C58	Atu4877	AE007870	1830	2059135	2059884	750	1	NA	short-chain dehydrogenase
85	H540	RG540_CH31640	HG938353	3130	3160922	3161662	741	1	NA	Putative short chain dehydrogenease
85	H540	RG540_CH36660	HG938353	3625	3729855	3730607	753	-1	NA	Putative oxidoreductase (YgfF)
85	N2750	NCHU2750_29020	CP030827	2882	2979958	2980698	741	1	fabG	3-oxoacyl-ACP reductase
86	H540	RG540_PA12650	HG938354	1262	1324316	1324642	327	1	NA	IS629, transposase orfA
86	N2750	NCHU2750_12030	CP030827	1189	1239758	1240087	330	1	NA	hypothetical protein
86	N2750	NCHU2750_33170	CP030827	3297	3454769	3455098	330	-1	NA	hypothetical protein
86	N2750	NCHU2750_43060	CP030828	188	219304	219633	330	-1	NA	hypothetical protein
86	N2750	NCHU2750_52360	CP030830	70	71984	72313	330	1	NA	hypothetical protein
86	N2750	NCHU2750_58760	CP030832	140	138476	138805	330	-1	NA	hypothetical protein
87	Ach5	Ach5_00470	CP011246	47	48330	50498	2169	1	glcB	malate synthase G
87	C58	Atu0047	AE007869	47	47736	49970	2235	1	glcB	malate synthase G
87	H540	RG540_CH40940	HG938353	4045	4207489	4209660	2172	1	NA	Malate synthase G
87	N2750	NCHU2750_37740	CP030827	3754	3961415	3963595	2181	1	aceB	malate synthase
87	N2750	NCHU2750_51010	CP030829	324	370314	372494	2181	-1	aceB	malate synthase
88	Ach5	Ach5_00580	CP011246	58	70085	70714	630	1	NA	nucleoside triphosphate hydrolase
88	C58	Atu0066	AE007869	60	69659	70288	630	1	NA	putative kinase
88	C58	Atu4749	AE007870	1705	1918683	1919345	663	1	NA	conserved hypothetical protein
88	H540	RG540_CH34000	HG938353	3366	3400489	3401109	621	1	NA	Putative fructose transport system kinase
88	N2750	NCHU2750_50200	CP030829	243	273631	274287	657	-1	NA	nucleoside triphosphate hydrolase
89	Ach5	Ach5_00960	CP011246	96	110880	112271	1392	-1	NA	succinyl-diaminopimelate desuccinylase
89	C58	Atu0108	AE007869	100	110444	111835	1392	-1	NA	putative metalloprotease M20 family
89	H540	RG540_CH24100	HG938353	2380	2406016	2407413	1398	-1	NA	Peptidase M20
89	H540	RG540_CH43130	HG938353	4257	4440207	4441595	1389	-1	NA	Peptidase M20
89	N2750	NCHU2750_39090	CP030827	3889	4111742	4113133	1392	-1	NA	peptidase M20
90	Ach5	Ach5_01840	CP011246	184	204318	205364	1047	-1	NA	ammonia monooxygenase
90	C58	Atu0200	AE007869	190	204265	205311	1047	-1	NA	conserved hypothetical protein
90	H540	RG540_CH02610	HG938353	257	268812	269843	1032	1	NA	Putative ammonia monooxygenase
90	N2750	NCHU2750_09780	CP030827	966	996231	997364	1134	-1	NA	ammonia monooxygenase
90	N2750	NCHU2750_42800	CP030828	164	189144	190256	1113	-1	NA	hypothetical protein
91	Ach5	Ach5_02080	CP011246	208	228936	229241	306	-1	NA	selT/selW/selH selenoprotein
91	C58	Atu0228	AE007869	217	231038	231343	306	-1	NA	conserved hypothetical protein
91	H540	RG540_PA02250	HG938354	225	218136	219005	870	1	NA	2-hydroxy-3-oxopropionate reductase
91	H540	RG540_PA02270	HG938354	227	219641	219940	300	1	NA	SelT/selW/selH selenoprotein domain protein containing protein
91	N2750	NCHU2750_39990	CP030827	3979	4205570	4206814	1245	-1	NA	3-hydroxyacid dehydrogenase
92	Ach5	Ach5_02110	CP011246	211	230760	230948	189	1	NA	hypothetical protein
92	C58	Atu0232	AE007869	221	232853	233041	189	1	NA	conserved hypothetical protein
92	C58	Atu5359	AE007872	353	353283	353486	204	-1	NA	conserved hypothetical protein
92	H540	RG540_CH18980	HG938353	1869	1844571	1844759	189	1	NA	UPF0339 protein Atu0232
92	N2750	NCHU2750_19510	CP030827	1933	2006326	2006514	189	1	NA	hypothetical protein
93	Ach5	Ach5_03080	CP011246	308	321460	323010	1551	-1	rpoN	RNA polymerase sigma-54 factor
93	C58	Atu0332	AE007869	321	325172	326716	1545	-1	rpoN	RNA polymerase sigma-54 factor
93	H540	RG540_CH00120	HG938353	12	9383	10939	1557	-1	rpoN1	RNA polymerase sigma-54 factor RpoN
93	H540	RG540_PA10550	HG938354	1052	1096469	1098025	1557	1	rpoN2	RNA polymerase sigma-54 factor RpoN
93	N2750	NCHU2750_00100	CP030827	10	8294	9874	1581	-1	rpoN	DNA-directed RNA polymerase subunit N
94	Ach5	Ach5_04200	CP011246	420	442318	442779	462	-1	NA	alkylhydroperoxidase
94	C58	Atu0492	AE007869	478	478768	479229	462	-1	NA	conserved hypothetical protein
94	H540	RG540_PA04720	HG938354	471	477757	478221	465	-1	NA	Alkylhydroperoxidase like protein, AhpD family
94	H540	RG540_PA08840	HG938354	881	930697	931173	477	1	NA	Alkylhydroperoxidase like protein, AhpD family
94	N2750	NCHU2750_44440	CP030828	326	389902	390384	483	-1	NA	alkylhydroperoxidase
95	Ach5	Ach5_04550	CP011246	453	485015	485443	429	1	mscL	large conductance mechanosensitive channel protein
95	C58	Atu0528	AE007869	514	521539	521967	429	1	mscL	large conductance mechanosensitive channel protein
95	H540	RG540_PA05150	HG938354	514	529228	529659	432	1	NA	Large conductance mechanosensitive channel protein
95	N2750	NCHU2750_01520	CP030827	150	166909	167343	435	1	mscL	large conductance mechanosensitive channel protein
95	N2750	NCHU2750_58360	CP030832	103	96248	96715	468	-1	mscL	large conductance mechanosensitive channel protein
96	Ach5	Ach5_04970	CP011246	495	522881	523552	672	1	NA	transcriptional regulator
96	C58	Atu0573	AE007869	558	558161	558832	672	1	NA	transcriptional regulator
96	H540	RG540_CH01970	HG938353	194	198753	199424	672	1	ftcR	Flagellar transcriptional regulator FtcR
96	N2750	NCHU2750_02730	CP030827	266	286411	287082	672	1	NA	transcriptional regulator
96	N2750	NCHU2750_02850	CP030827	278	300870	301541	672	1	NA	transcriptional regulator
97	Ach5	Ach5_05220	CP011246	520	547854	549674	1821	-1	NA	phosphogluconate dehydratase
97	Ach5	Ach5_51810	CP011249	68	72204	74024	1821	1	edd	phosphogluconate dehydratase
97	C58	Atu0598	AE007869	583	583195	585015	1821	-1	edd	phosphogluconate dehydratase
97	H540	RG540_CH02200	HG938353	217	220990	222807	1818	-1	NA	Phosphogluconate dehydratase
97	N2750	NCHU2750_03060	CP030827	299	329105	330922	1818	-1	NA	phosphogluconate dehydratase
98	Ach5	Ach5_05650	CP011246	562	596818	598641	1824	-1	mcpA	methyl-accepting chemotaxis protein
98	C58	Atu0646	AE007869	627	634672	636495	1824	-1	mcpA	methyl-accepting chemotaxis protein A
98	H540	RG540_CH04830	HG938353	476	500744	502597	1854	-1	NA	Chemoreceptor methyl-accepting chemotaxis transmembrane protein
98	H540	RG540_CH39820	HG938353	3934	4086381	4088234	1854	-1	NA	Chemoreceptor methyl-accepting chemotaxis transmembrane protein
98	N2750	NCHU2750_04530	CP030827	446	485863	487695	1833	-1	mcp	methyl-accepting chemotaxis protein
99	Ach5	Ach5_06340	CP011246	631	673544	674521	978	1	corA	magnesium/cobalt transport protein
99	C58	Atu0710	AE007869	695	710699	711727	1029	1	corA	magnesium/cobalt transport protein
99	H540	RG540_CH04530	HG938353	446	473310	474281	972	1	NA	Magnesium/cobalt transport protein
99	H540	RG540_CH07480	HG938353	739	746149	747207	1059	1	NA	Magnesium/nickel/cobalt transporter
99	N2750	NCHU2750_07100	CP030827	699	732252	733334	1083	1	corA	magnesium/nickel/cobalt transporter
100	Ach5	Ach5_06940	CP011246	691	729000	729386	387	1	NA	membrane protein
100	C58	Atu0772	AE007869	757	768545	768931	387	1	NA	conserved hypothetical protein
100	H540	RG540_CH14500	HG938353	1431	1392694	1393074	381	1	NA	Hypothetical protein
100	H540	RG540_CH28990	HG938353	2867	2877411	2877824	414	-1	NA	Hypothetical protein
100	N2750	NCHU2750_26570	CP030827	2637	2737405	2737809	405	-1	NA	membrane protein
101	Ach5	Ach5_07040	CP011246	701	738100	738291	192	1	NA	hypothetical protein
101	C58	Atu0782	AE007869	767	777970	778161	192	1	NA	conserved hypothetical protein
101	H540	RG540_CH05830	HG938353	576	605783	605974	192	1	NA	Hypothetical protein
101	N2750	NCHU2750_05260	CP030827	519	562391	562582	192	1	NA	hypothetical protein
101	N2750	NCHU2750_58500	CP030832	115	112715	112906	192	-1	NA	hypothetical protein
102	Ach5	Ach5_07790	CP011246	776	816622	816891	270	1	NA	hypothetical protein
102	Ach5	Ach5_46500	CP011248	63	63942	64193	252	1	NA	hypothetical protein
102	C58	Atu0859	AE007869	842	857955	858305	351	1	NA	conserved hypothetical protein
102	H540	RG540_CH26050	HG938353	2573	2598518	2598886	369	-1	NA	Hypothetical protein
102	N2750	NCHU2750_27690	CP030827	2749	2847796	2848149	354	1	NA	hypothetical protein
103	Ach5	Ach5_07910	CP011246	788	826798	829146	2349	1	mcpC	methyl-accepting chemotaxis protein
103	C58	Atu0872	AE007869	855	868168	870525	2358	1	mcpC	methyl-accepting chemotaxis protein
103	H540	RG540_CH22090	HG938353	2179	2182033	2184330	2298	-1	NA	Methyl-accepting chemotaxis protein
103	H540	RG540_CH28490	HG938353	2817	2829111	2831363	2253	-1	NA	Methyl-accepting chemotaxis protein
103	N2750	NCHU2750_21600	CP030827	2140	2238422	2240785	2364	-1	mcp	methyl-accepting chemotaxis protein
104	Ach5	Ach5_09040	CP011246	899	924882	925739	858	-1	NA	outer membrane protein
104	C58	Atu8143	AE007869	964	970285	971145	861	-1	NA	hypothetical protein
104	H540	RG540_PA03880	HG938354	387	393971	394819	849	-1	NA	MipA family protein
104	H540	RG540_PA09560	HG938354	953	1003407	1004324	918	1	NA	MltA-interacting MipA family protein
104	N2750	NCHU2750_48830	CP030829	107	122608	123471	864	-1	NA	MltA-interacting MipA family protein
105	Ach5	Ach5_09180	CP011246	913	944142	945806	1665	1	NA	electrotransfer ubiquinone oxidoreductase
105	C58	Atu0994	AE007869	978	989626	991290	1665	1	NA	electrotransfer ubiquinone oxidoreductase
105	H540	RG540_CH09170	HG938353	908	890262	891938	1677	1	NA	Electrotransfer ubiquinone oxidoreductase family protein
105	N2750	NCHU2750_08750	CP030827	864	890794	892458	1665	1	NA	electron transfer flavoprotein-ubiquinone oxidoreductase
105	N2750	NCHU2750_42600	CP030828	144	168853	170505	1653	1	NA	electron transfer flavoprotein-ubiquinone oxidoreductase
106	Ach5	Ach5_09650	CP011246	960	994636	995424	789	1	NA	NitT/TauT family transport system ATP-binding protein
106	Ach5	Ach5_49860	CP011248	391	396350	397186	837	1	NA	nitrate ABC transporter ATP-binding protein
106	C58	Atu1047	AE007869	1029	1041369	1042124	756	1	NA	ABC transporter, nucleotide binding/ATPase protein
106	H540	RG540_PA06310	HG938354	628	667934	668749	816	-1	NA	ABC-type nitrate/sulfonate/bicarbonate transport system, ATPase component
106	N2750	NCHU2750_41990	CP030828	85	103766	104602	837	1	NA	nitrate/sulfonate/bicarbonate ABC transporter ATP-binding protein
107	Ach5	Ach5_09660	CP011246	961	995421	996239	819	1	NA	NitT/TauT family transport system permease protein
107	Ach5	Ach5_49870	CP011248	392	397183	397962	780	1	NA	ABC transporter permease
107	C58	Atu1048	AE007869	1030	1042121	1042939	819	1	NA	ABC transporter, membrane spanning protein
107	H540	RG540_PA06300	HG938354	627	667164	667937	774	-1	NA	Nitrate/sulfonate/bicarbonate ABC transporter, permease protein
107	N2750	NCHU2750_42000	CP030828	86	104602	105378	777	1	NA	nitrate/sulfonate/bicarbonate ABC transporter permease
108	Ach5	Ach5_12390	CP011246	1233	1271873	1274317	2445	1	mrcA	penicillin-binding protein 1A
108	Ach5	Ach5_47060	CP011248	117	113908	116292	2385	-1	mrcA	penicillin-binding protein 1A
108	C58	Atu1341	AE007869	1316	1328956	1331403	2448	1	mrcA	penicillin-binding protein 1a
108	H540	RG540_CH12750	HG938353	1261	1233043	1235514	2472	1	NA	Penicillin-binding protein 1A
108	N2750	NCHU2750_13500	CP030827	1336	1397526	1399973	2448	1	mrcA	penicillin-binding protein 1A
109	Ach5	Ach5_14290	CP011246	1423	1468774	1469154	381	-1	NA	hypothetical protein
109	Ach5	Ach5_35500	CP011247	830	923280	923534	255	-1	NA	hypothetical protein
109	C58	Atu3758	AE007870	746	839048	839305	258	-1	NA	conserved hypothetical protein
109	H540	RG540_CH30610	HG938353	3028	3045475	3045747	273	1	NA	UPF0335 protein
109	N2750	NCHU2750_27490	CP030827	2729	2825630	2825908	279	1	NA	hypothetical protein
110	Ach5	Ach5_15600	CP011246	1554	1600896	1603409	2514	-1	NA	dimethylglycine dehydrogenase
110	C58	Atu1632	AE007869	1596	1617734	1620247	2514	-1	NA	dimethylglycine dehydrogenase
110	H540	RG540_CH20470	HG938353	2018	1996301	1998814	2514	-1	NA	Dimethylglycine dehydrogenase
110	N2750	NCHU2750_25890	CP030827	2569	2669182	2671608	2427	-1	NA	dimethylglycine dehydrogenase
110	N2750	NCHU2750_44930	CP030828	375	445404	447854	2451	-1	NA	dimethylglycine dehydrogenase
111	Ach5	Ach5_15640	CP011246	1558	1608328	1608582	255	1	NA	membrane protein
111	Ach5	Ach5_38740	CP011247	1154	1293255	1293506	252	-1	NA	membrane protein
111	C58	Atu4095	AE007870	1066	1215112	1215363	252	-1	NA	conserved hypothetical protein
111	H540	RG540_CH20490	HG938353	2020	2001610	2001864	255	1	NA	Hypothetical protein
111	N2750	NCHU2750_18400	CP030827	1823	1892893	1893144	252	1	NA	membrane protein
112	Ach5	Ach5_16260	CP011246	1620	1669169	1670368	1200	1	NA	MFS permease
112	C58	Atu1697	AE007869	1658	1682347	1683546	1200	1	NA	MFS permease
112	H540	RG540_CH12770	HG938353	1263	1236838	1238043	1206	-1	NA	Drug resistance transporter, Bcr/CflA family
112	H540	RG540_CH16770	HG938353	1651	1612377	1613654	1278	-1	NA	Drug resistance transporter, Bcr/CflA family
112	N2750	NCHU2750_32470	CP030827	3227	3370678	3371934	1257	1	bcr	drug resistance transporter, Bcr/CflA family
113	Ach5	Ach5_16640	CP011246	1658	1710602	1712335	1734	-1	NA	ABC transporter, nucleotide binding/ATPase protein
113	C58	Atu1738	AE007869	1696	1723979	1725712	1734	-1	NA	ABC transporter, nucleotide binding/ATPase protein
113	H540	RG540_PA02170	HG938354	217	210256	211974	1719	1	NA	Uncharacterized ABC transporter ATP-binding protein
113	N2750	NCHU2750_09420	CP030827	931	967384	969165	1782	-1	NA	ABC transporter ATP-binding protein
113	N2750	NCHU2750_52110	CP030830	45	49158	50894	1737	1	NA	ABC transporter ATP-binding protein
114	Ach5	Ach5_22250	CP011246	2218	2285239	2286243	1005	1	gbpR	transcriptional regulator, LysR family
114	C58	Atu2350	AE007869	2295	2327065	2327979	915	1	gbpR	transcriptional regulator, LysR family
114	H540	RG540_CH22620	HG938353	2232	2245892	2246803	912	-1	abgR	HTH-type transcriptional regulator AbgR
114	H540	RG540_PA05970	HG938354	594	631264	632196	933	-1	NA	Galactose-binding protein regulator
114	N2750	NCHU2750_50490	CP030829	272	308282	309220	939	1	NA	LysR family transcriptional regulator
115	Ach5	Ach5_22600	CP011246	2253	2319171	2322491	3321	1	NA	Acr family transporter
115	C58	Atu2393	AE007869	2336	2364042	2367362	3321	1	NA	Acr family transporter
115	H540	RG540_CH27820	HG938353	2750	2766844	2770179	3336	1	acrB	Putative Acriflavin resistance/Multidrug efflux transporter AcrB
115	H540	RG540_PA03860	HG938354	385	389718	392774	3057	1	NA	Acriflavin resistance protein
115	N2750	NCHU2750_25520	CP030827	2532	2633147	2636494	3348	1	NA	ABC transporter permease
116	Ach5	Ach5_22850	CP011246	2278	2343386	2346781	3396	1	NA	two component sensor kinase
116	C58	Atu2418	AE007869	2361	2388495	2391890	3396	1	NA	two component sensor kinase
116	H540	RG540_CH28100	HG938353	2778	2793077	2794822	1746	1	NA	Purine-cytosine permease
116	H540	RG540_CH28110	HG938353	2779	2794819	2796462	1644	1	NA	Histidine kinase
116	N2750	NCHU2750_25790	CP030827	2559	2657847	2661233	3387	1	NA	ATPase
117	Ach5	Ach5_23630	CP011246	2356	2422022	2423788	1767	1	pntA	NAD(P) transhydrogenase alpha subunit
117	C58	Atu2493	AE007869	2434	2462596	2464170	1575	1	pntA	NAD(P)+ transhydrogenase
117	H540	RG540_CH31410	HG938353	3107	3138400	3139674	1275	-1	NA	NAD(P) transhydrogenase, subunit alpha part 1
117	N2750	NCHU2750_32010	CP030827	3181	3315959	3317533	1575	1	pntA	NAD(P) transhydrogenase alpha subunit
117	N2750	NCHU2750_49480	CP030829	171	196015	197589	1575	-1	pntA	NAD(P) transhydrogenase alpha subunit
118	Ach5	Ach5_23640	CP011246	2357	2423808	2425241	1434	1	pntB	NAD(P) transhydrogenase beta subunit
118	C58	Atu2494	AE007869	2435	2464191	2465636	1446	1	pntB	NAD(P)+ transhydrogenase beta chain
118	H540	RG540_CH31390	HG938353	3105	3136589	3137989	1401	-1	betA	NAD(P) transhydrogenase subunit BetA
118	N2750	NCHU2750_32020	CP030827	3182	3317554	3318999	1446	1	pntB	NAD(P) transhydrogenase beta subunit
118	N2750	NCHU2750_49470	CP030829	170	194549	195994	1446	-1	pntB	NAD(P) transhydrogenase beta subunit
119	Ach5	Ach5_23680	CP011246	2361	2427436	2427822	387	-1	rutC	aminoacrylate peracid reductase
119	Ach5	Ach5_51950	CP011249	82	90358	90780	423	-1	NA	endoribonuclease
119	C58	Atu2498	AE007869	2439	2467822	2468208	387	-1	NA	conserved hypothetical protein
119	H540	RG540_CH40090	HG938353	3960	4111707	4112096	390	1	NA	Endoribonuclease L-PSP
119	N2750	NCHU2750_47450	CP030828	625	731237	731623	387	-1	rutC	aminoacrylate peracid reductase
120	Ach5	Ach5_24060	CP011246	2399	2469025	2471061	2037	1	stcD	N-methylproline demethylase
120	C58	Atu2538	AE007869	2478	2510197	2512233	2037	1	stcD	N-methylproline demethylase
120	H540	RG540_PA16520	HG938354	1649	1756013	1758049	2037	-1	NA	N-methylproline demethylase, putative
120	N2750	NCHU2750_04160	CP030827	409	450881	452923	2043	1	NA	N-methylproline demethylase
120	N2750	NCHU2750_51500	CP030829	373	427787	429862	2076	-1	NA	hypothetical protein
121	Ach5	Ach5_24770	CP011246	2470	2560446	2561474	1029	1	redB	glycosyl transferase
121	C58	Atu2591	AE007869	2523	2568671	2569798	1128	1	redB	glucosyltransferase
121	H540	RG540_CH34680	HG938353	3434	3506851	3508110	1260	-1	wcaL	Colanic acid biosynthesis glycosyltransferase WcaL
121	H540	RG540_CH34730	HG938353	3439	3513111	3514316	1206	-1	wcaL	Colanic acid biosynthesis glycosyltransferase WcaL
121	N2750	NCHU2750_39480	CP030827	3928	4152457	4153725	1269	-1	NA	glucosyltransferase
122	Ach5	Ach5_27760	CP011247	56	57178	57987	810	1	NA	cyclase
122	C58	Atu4769	AE007870	1725	1937805	1938524	720	-1	NA	conserved hypothetical protein
122	H540	RG540_CH38680	HG938353	3826	3953824	3954615	792	-1	NA	Cyclase family protein
122	H540	RG540_CH38830	HG938353	3841	3970153	3970935	783	1	NA	Cyclase family protein
122	N2750	NCHU2750_49560	CP030829	179	206348	207085	738	1	NA	metal-dependent hydrolase
123	Ach5	Ach5_27780	CP011247	58	58732	60609	1878	1	NA	ABC transporter permease
123	C58	Atu4827	AE007870	1784	2007212	2009089	1878	-1	NA	ABC transporter, membrane spanning protein
123	H540	RG540_CH38360	HG938353	3794	3920562	3922448	1887	-1	NA	Putative TRAP-type C4-dicarboxylate transport system, fusion of small and large permease proteins (DctQ/dctM domains)
123	N2750	NCHU2750_49490	CP030829	172	197621	199480	1860	-1	NA	TRAP ABC transporter permease
123	N2750	NCHU2750_53930	CP030830	225	234860	236734	1875	-1	NA	ABC transporter permease
124	Ach5	Ach5_27940	CP011247	74	76837	78888	2052	-1	hyuA	N-methylhydantoinase A
124	Ach5	Ach5_51900	CP011249	77	84216	86270	2055	1	hyuA	N-methylhydantoinase A
124	H540	RG540_PA11180	HG938354	1115	1157622	1159667	2046	-1	NA	N-methylhydantoinase A
124	N2750	NCHU2750_42540	CP030828	138	161382	163436	2055	1	hyuA	N-methylhydantoinase A
124	N2750	NCHU2750_46440	CP030828	524	621815	623980	2166	1	hyuA	N-methylhydantoinase A
125	Ach5	Ach5_28080	CP011247	88	93758	95080	1323	-1	NA	oxidoreductase
125	Ach5	Ach5_28750	CP011247	155	177877	179202	1326	-1	NA	oxidoreductase
125	C58	Atu3046	AE007870	45	42150	43475	1326	-1	NA	oxidoreductase
125	H540	RG540_CH41150	HG938353	4060	4232062	4233354	1293	1	NA	Glycine/D-amino acid oxidase, deaminating
125	N2750	NCHU2750_48430	CP030829	67	73374	74663	1290	1	NA	hypothetical protein
126	Ach5	Ach5_28090	CP011247	89	95446	96234	789	1	NA	GntR family transcriptional regulator
126	C58	Atu3020	AE007870	18	12671	13381	711	1	NA	transcriptional regulator, GntR family
126	H540	RG540_PA04320	HG938354	431	440152	440934	783	1	ydfH	Uncharacterized HTH-type transcriptional regulator YdfH
126	N2750	NCHU2750_32270	CP030827	3207	3346532	3347272	741	-1	NA	transcriptional regulator
126	N2750	NCHU2750_32380	CP030827	3218	3360333	3361079	747	-1	NA	transcriptional regulator
127	Ach5	Ach5_28390	CP011247	119	134277	134804	528	-1	NA	dTDP-4-dehydrorhamnose 3,5-epimerase
127	C58	Atu4799	AE007870	1756	1974870	1975397	528	1	NA	dTDP-4-dehydrorhamnose 3,5-epimerase
127	H540	RG540_CH01810	HG938353	178	178293	178853	561	-1	NA	dTDP-4-dehydrorhamnose reductase
127	H540	RG540_PA05500	HG938354	547	561525	562085	561	1	NA	StrX protein
127	N2750	NCHU2750_05630	CP030827	555	602679	603239	561	1	rfbC	dTDP-4-dehydrorhamnose 3,5-epimerase
128	Ach5	Ach5_28400	CP011247	120	135112	136404	1293	1	NA	SAM-dependent methyltransferase
128	C58	Atu4798	AE007870	1755	1973273	1974565	1293	-1	NA	conserved hypothetical protein
128	H540	RG540_CH01800	HG938353	177	177073	178296	1224	-1	NA	Putative NDP-hexose 3-C-methyltransferase protein
128	H540	RG540_PA05510	HG938354	548	562082	563305	1224	1	NA	Putative NDP-hexose 3-C-methyltransferase protein
128	N2750	NCHU2750_05650	CP030827	557	604591	605868	1278	1	NA	SAM-dependent methyltransferase
129	Ach5	Ach5_28410	CP011247	121	136401	137213	813	1	rfbF	glucose-1-phosphate cytidylyltransferase
129	C58	Atu4797	AE007870	1754	1972464	1973276	813	-1	rfbF	glucose-1-phosphate cytidylyltransferase
129	H540	RG540_CH01830	HG938353	180	179914	180687	774	-1	NA	Glucose-1-phosphate cytidylyltransferase
129	H540	RG540_PA05480	HG938354	545	559631	560464	834	1	NA	Glucose-1-phosphate cytidylyltransferase
129	N2750	NCHU2750_05620	CP030827	554	601827	602660	834	1	rfbF	glucose-1-phosphate cytidylyltransferase
130	Ach5	Ach5_28820	CP011247	162	185848	187494	1647	-1	NA	peptide ABC transporter ATPase
130	C58	Atu3053	AE007870	52	50111	51757	1647	-1	NA	ABC transporter, nucleotide binding/ATPase protein (peptide)
130	H540	RG540_PA04460	HG938354	445	455980	457632	1653	-1	NA	Putative ABC transporter, ATP-binding protein; dipeptide/oligopeptide/nickel transporter
130	N2750	NCHU2750_32330	CP030827	3213	3354010	3355716	1707	-1	NA	peptide/nickel ABC transporter ATP-binding protein
130	N2750	NCHU2750_51280	CP030829	351	403108	404790	1683	-1	NA	peptide/nickel ABC transporter ATP-binding protein
131	Ach5	Ach5_28880	CP011247	168	194792	195682	891	1	NA	LysR family transcriptional regulator
131	Ach5	Ach5_45390	CP011247	1819	2054786	2055682	897	1	NA	LysR family transcriptional regulator
131	C58	Atu4271	AE007870	1233	1396284	1397171	888	-1	NA	transcriptional regulator, LysR family
131	H540	RG540_CH25690	HG938353	2537	2561874	2562785	912	1	NA	Transcriptional regulator, LysR family
131	N2750	NCHU2750_49120	CP030829	136	156471	157391	921	-1	NA	LysR family transcriptional regulator
132	Ach5	Ach5_29000	CP011247	180	207244	207468	225	1	NA	hypothetical protein
132	C58	Atu5512	AE007872	504	505590	505814	225	-1	NA	hypothetical protein
132	H540	RG540_CH29640	HG938353	2932	2952356	2952580	225	-1	NA	Hypothetical protein
132	H540	RG540_PA12980	HG938354	1295	1357078	1357302	225	-1	NA	Hypothetical protein
132	N2750	NCHU2750_57810	CP030832	51	48471	48695	225	1	NA	hypothetical protein
133	Ach5	Ach5_29980	CP011247	278	306893	307690	798	1	NA	NAD-dependent dehydratase
133	C58	Atu3143	AE007870	140	150872	151669	798	1	NA	conserved hypothetical protein
133	H540	RG540_CH23300	HG938353	2300	2323056	2323901	846	-1	NA	NAD dependent epimerase/dehydratase family protein
133	H540	RG540_CH35300	HG938353	3496	3588486	3589286	801	1	NA	NAD dependent epimerase/dehydratase family protein
133	N2750	NCHU2750_47560	CP030828	636	741620	742420	801	1	NA	NAD-dependent dehydratase
134	Ach5	Ach5_30390	CP011247	319	349827	351131	1305	1	ugpB	sn-glycerol 3-phosphate transport system substrate-binding protein
134	C58	Atu3185	AE007870	182	194587	195906	1320	1	ugpB	ABC transporter, substrate binding protein (glycerol-3-phosphate)
134	H540	RG540_CH45110	HG938353	4454	4619722	4621044	1323	1	NA	Glycerol-3-phosphate transporter periplasmic binding protein
134	N2750	NCHU2750_40860	CP030827	4066	4289104	4290429	1326	1	ugpB	sn-glycerol-3-phosphate ABC transporter substrate-binding protein
134	N2750	NCHU2750_52730	CP030830	107	108466	109773	1308	-1	ugpB	sn-glycerol-3-phosphate ABC transporter substrate-binding protein
135	Ach5	Ach5_30400	CP011247	320	351200	352081	882	1	ugpA	sn-glycerol 3-phosphate transport system permease protein
135	C58	Atu3186	AE007870	183	195977	196858	882	1	ugpA	ABC transporter, membrane spanning protein (glycerol-3-phosphate)
135	H540	RG540_CH45120	HG938353	4455	4621122	4622006	885	1	ugpA	Sn-glycerol-3-phosphate transport system permease protein UgpA
135	N2750	NCHU2750_40870	CP030827	4067	4290552	4291436	885	1	ugpA	sn-glycerol 3-phosphate ABC transporter permease
135	N2750	NCHU2750_52720	CP030830	106	107512	108393	882	-1	ugpA	sn-glycerol 3-phosphate ABC transporter permease
136	Ach5	Ach5_30410	CP011247	321	352092	352940	849	1	ugpE	sn-glycerol 3-phosphate transport system permease protein
136	C58	Atu3187	AE007870	184	196868	197716	849	1	ugpE	ABC transporter, membrane spanning protein (glycerol-3-phosphate)
136	H540	RG540_CH45130	HG938353	4456	4622016	4622864	849	1	NA	Sn-glycerol-3-phosphate transport system permease protein
136	N2750	NCHU2750_40880	CP030827	4068	4291450	4292298	849	1	ugpE	sn-glycerol 3-phosphate ABC transporter permease
136	N2750	NCHU2750_52710	CP030830	105	106654	107502	849	-1	ugpE	sn-glycerol 3-phosphate ABC transporter permease
137	Ach5	Ach5_30780	CP011247	358	398411	399682	1272	1	ttuD	hydroxypyruvate reductase
137	C58	Atu3232	AE007870	226	248369	249649	1281	1	NA	hydroxypyruvate reductase
137	C58	Atu5334	AE007872	329	325617	326882	1266	1	NA	hydroxypyruvate reductase
137	H540	RG540_PA00700	HG938354	70	65841	67097	1257	1	NA	Hydroxypyruvate reductase protein
137	N2750	NCHU2750_44980	CP030828	380	452114	453373	1260	-1	ttuD	hydroxypyruvate reductase
138	Ach5	Ach5_31430	CP011247	423	473854	474312	459	-1	NA	Lpr family transcriptional regulator
138	C58	Atu3291	AE007870	285	317131	317589	459	-1	NA	transcriptional regulator, Lrp family
138	H540	RG540_CH14280	HG938353	1409	1372274	1372735	462	-1	NA	Alanine catabolic operon transcriptional regulator, putative
138	N2750	NCHU2750_14450	CP030827	1431	1493200	1493661	462	-1	NA	AsnC family transcriptional regulator
138	N2750	NCHU2750_31680	CP030827	3148	3265686	3266144	459	1	NA	Lpr family transcriptional regulator
139	Ach5	Ach5_31500	CP011247	430	481867	483213	1347	1	dctA	C4-dicarboxylate transporter DctA
139	C58	Atu3298	AE007870	292	325132	326478	1347	1	dctA	C4-dicarboxylate transport protein
139	H540	RG540_PA09370	HG938354	934	981981	983315	1335	1	NA	C4-dicarboxylate transport protein
139	H540	RG540_PA10300	HG938354	1027	1064898	1066202	1305	1	NA	C4-dicarboxylate transport protein DctA2
139	N2750	NCHU2750_47350	CP030828	615	718192	719517	1326	-1	dctA	C4-dicarboxylate transporter
140	Ach5	Ach5_31520	CP011247	432	483900	485252	1353	-1	NA	aminotransferase
140	C58	Atu3300	AE007870	294	327135	328487	1353	-1	NA	aminotransferase
140	H540	RG540_CH38220	HG938353	3780	3896721	3898076	1356	-1	NA	Gamma-aminobutyrate transaminase 1, mitochondrial
140	N2750	NCHU2750_32320	CP030827	3212	3352594	3353946	1353	-1	NA	aminotransferase
140	N2750	NCHU2750_35590	CP030827	3539	3707265	3708620	1356	-1	NA	aminotransferase
141	Ach5	Ach5_32190	CP011247	499	564236	564775	540	1	NA	tripartite ATP-independent periplasmic transporter DctQ
141	C58	Atu3366	AE007870	361	405983	406522	540	1	NA	Tripartite ATP-independent periplasmic transporter, DctQ component
141	C58	Atu5270	AE007872	268	269848	270396	549	-1	NA	permease component of C4 dicarboxylate transporter
141	H540	RG540_CH31450	HG938353	3111	3143742	3144281	540	1	NA	Tripartite ATP-independent periplasmic transporter DctQ component
141	N2750	NCHU2750_41460	CP030828	32	35159	35707	549	1	dctQ	C4-dicarboxylate ABC transporter permease
142	Ach5	Ach5_32200	CP011247	500	564808	566289	1482	1	NA	TRAP dicarboxylate transporter subunit DctM
142	C58	Atu3367	AE007870	362	406555	408024	1470	1	NA	TRAP dicarboxylate transporter, DctM subunit
142	C58	Atu5269	AE007872	267	268325	269797	1473	-1	NA	permease component of C4 dicarboxylate transporter
142	H540	RG540_CH31460	HG938353	3112	3144309	3145811	1503	1	NA	TRAP dicarboxylate transporter, DctM subunit
142	N2750	NCHU2750_41470	CP030828	33	35723	37360	1638	1	dctM	C4-dicarboxylate ABC transporter permease
143	Ach5	Ach5_32340	CP011247	514	582580	584118	1539	-1	NA	hydantoinase
143	C58	Atu3043	AE007870	42	39143	40681	1539	1	NA	hydantoinase beta subunit-like protein
143	H540	RG540_CH35130	HG938353	3479	3568521	3570095	1575	-1	NA	Hydantoinase beta subunit-like protein
143	N2750	NCHU2750_44530	CP030828	335	400172	401734	1563	1	NA	hydantoinase
143	N2750	NCHU2750_54140	CP030830	246	257369	258907	1539	1	NA	hydantoinase
144	Ach5	Ach5_32490	CP011247	529	604488	605240	753	-1	NA	iron complex transport system ATP-binding protein
144	C58	Atu3388	AE007870	381	432382	433134	753	-1	fecE	ABC transporter, nucleotide binding/ATPase protein (iron)
144	H540	RG540_PA01410	HG938354	141	132878	133630	753	-1	NA	ATP-binding protein Irp6C
144	N2750	NCHU2750_29450	CP030827	2925	3023906	3024664	759	-1	NA	iron ABC transporter ATP-binding protein
144	N2750	NCHU2750_51810	CP030830	15	20185	21000	816	1	NA	iron ABC transporter ATP-binding protein
145	Ach5	Ach5_32500	CP011247	530	605234	606301	1068	-1	NA	iron complex transport system permease protein
145	C58	Atu3389	AE007870	382	433128	434195	1068	-1	NA	ABC transporter, membrane spanning protein (iron)
145	H540	RG540_PA01420	HG938354	142	133624	134694	1071	-1	NA	Inner membrane permease of iron/siderophore ABC transporter
145	N2750	NCHU2750_29460	CP030827	2926	3024664	3025734	1071	-1	NA	iron ABC transporter permease
145	N2750	NCHU2750_51800	CP030830	14	19103	20188	1086	1	NA	iron ABC transporter permease
146	Ach5	Ach5_32580	CP011247	538	613550	614428	879	-1	NA	acetyltransferase
146	C58	Atu3397	AE007870	390	441410	442285	876	-1	NA	conserved hypothetical protein
146	C58	Atu5231	AE007872	228	227586	228488	903	1	NA	acetyltransferase
146	H540	RG540_PA08350	HG938354	832	880547	881446	900	-1	yitH	Uncharacterized N-acetyltransferase YitH
146	N2750	NCHU2750_41260	CP030828	12	13572	14465	894	-1	NA	GCN5 family acetyltransferase
147	Ach5	Ach5_32610	CP011247	541	616739	617095	357	1	NA	cupin
147	C58	Atu3400	AE007870	393	444587	444943	357	1	NA	conserved hypothetical protein
147	H540	RG540_PA08380	HG938354	835	883805	884161	357	1	NA	Hypothetical protein
147	N2750	NCHU2750_41190	CP030828	5	5095	5448	354	-1	NA	cupin
147	N2750	NCHU2750_41290	CP030828	15	16810	17166	357	1	NA	cupin
148	Ach5	Ach5_32930	CP011247	573	651513	653120	1608	-1	NA	peptide/nickel transport system substrate-binding protein
148	C58	Atu3433	AE007870	425	478878	480485	1608	-1	NA	ABC transporter, substrate binding protein (oligopeptide)
148	C58	Atu6073	AE007871	77	86557	88152	1596	-1	dfpA	ABC transporter, substrate binding protein (peptide)
148	H540	RG540_PA15670	HG938354	1564	1657204	1658820	1617	-1	NA	Putative solute-binding transport protein (Periplasmic)
148	N2750	NCHU2750_56110	CP030831	79	90125	91720	1596	-1	NA	peptide/nickel ABC transporter substrate-binding protein
149	Ach5	Ach5_32940	CP011247	574	653390	654379	990	1	NA	peptide/nickel transport system permease protein
149	C58	Atu3434	AE007870	426	480755	481744	990	1	NA	ABC transporter, membrane spanning protein (oligopeptide)
149	C58	Atu6076	AE007871	80	90818	91819	1002	-1	dfpB	ABC transporter, membrane spanning protein (peptide)
149	H540	RG540_PA15740	HG938354	1571	1665432	1666418	987	-1	NA	Binding-protein-dependent transport system inner membrane component family protein 32
149	N2750	NCHU2750_56140	CP030831	82	94386	95372	987	-1	NA	peptide/nickel ABC transporter permease
150	Ach5	Ach5_32950	CP011247	575	654376	655371	996	1	NA	peptide/nickel transport system permease protein
150	C58	Atu3435	AE007870	427	481741	482736	996	1	NA	ABC transporter, membrane spanning protein (oligopeptide)
150	C58	Atu6075	AE007871	79	89877	90818	942	-1	dfpC	ABC transporter, membrane spanning protein (peptide)
150	H540	RG540_PA15730	HG938354	1570	1664428	1665432	1005	-1	NA	Binding-protein-dependent transport system inner membrane component family protein 28
150	N2750	NCHU2750_56130	CP030831	81	93445	94386	942	-1	NA	peptide/nickel ABC transporter permease
151	Ach5	Ach5_32970	CP011247	577	656344	657279	936	1	NA	peptide/nickel transport system ATP-binding protein
151	C58	Atu3437	AE007870	429	483709	484644	936	1	NA	ABC transporter, nucleotide binding/ATPase protein (oligopeptide)
151	H540	RG540_PA12850	HG938354	1282	1345703	1346701	999	1	NA	Oligopeptide ABC transporter, ATP-binding protein
151	H540	RG540_PA15710	HG938354	1568	1662503	1663447	945	-1	NA	Oligopeptide/dipeptide ABC transporter, ATPase subunit
151	N2750	NCHU2750_32070	CP030827	3187	3323947	3324933	987	-1	oppF	oligopeptide transport system ATP-binding protein
152	Ach5	Ach5_33060	CP011247	586	667266	668435	1170	-1	NA	monooxygenase
152	C58	Atu3446	AE007870	438	494667	495836	1170	-1	NA	monooxygenase
152	C58	Atu6078	AE007871	82	93299	94525	1227	-1	NA	conserved hypothetical protein
152	H540	RG540_CH38620	HG938353	3820	3948687	3949781	1095	-1	rutA	Pyrimidine monooxygenase RutA
152	N2750	NCHU2750_56160	CP030831	84	96867	98093	1227	-1	NA	hypothetical protein
153	Ach5	Ach5_33140	CP011247	594	675389	676987	1599	1	NA	peptide/nickel transport system substrate-binding protein
153	C58	Atu3455	AE007870	445	502841	504439	1599	1	NA	ABC transporter, substrate binding protein (oligopeptide)
153	H540	RG540_CH35270	HG938353	3493	3584794	3586386	1593	1	NA	Putative ABC transport system periplasmic binding protein
153	H540	RG540_CH35380	HG938353	3504	3596923	3598527	1605	-1	NA	Putative ABC transport system periplasmic binding protein
153	H540	RG540_PA14450	HG938354	1442	1528072	1529679	1608	1	NA	Putative ABC transport system periplasmic binding protein
154	Ach5	Ach5_34170	CP011247	697	787221	788327	1107	1	NA	hypothetical protein
154	C58	Atu3570	AE007870	559	623482	624678	1197	1	NA	conserved hypothetical protein
154	H540	RG540_CH23960	HG938353	2366	2392208	2393479	1272	1	NA	Methanogenesis marker protein 1
154	H540	RG540_PA07920	HG938354	789	836021	837172	1152	1	NA	Methanogenesis marker protein 1
154	N2750	NCHU2750_50140	CP030829	237	268649	269869	1221	1	NA	hypothetical protein
155	Ach5	Ach5_34420	CP011247	722	812918	813664	747	1	etfB	electron transfer flavoprotein beta subunit
155	C58	Atu3595	AE007870	585	649675	650421	747	1	etfB	electron transfer flavoprotein beta subunit
155	H540	RG540_CH35860	HG938353	3546	3644089	3644835	747	1	NA	Electron transfer flavoprotein, beta subunit
155	N2750	NCHU2750_33320	CP030827	3312	3467601	3468347	747	1	etfB	electron transfer flavoprotein beta subunit
155	N2750	NCHU2750_42580	CP030828	142	167134	167880	747	1	etfB	electron transfer flavoprotein beta subunit
156	Ach5	Ach5_34430	CP011247	723	813690	814619	930	1	etfA	electron transfer flavoprotein alpha subunit
156	C58	Atu3596	AE007870	586	650447	651376	930	1	etfA	electron transfer flavoprotein alpha subunit
156	H540	RG540_CH35870	HG938353	3547	3644855	3645784	930	1	NA	Electron transfer flavoprotein, alpha subunit
156	N2750	NCHU2750_33330	CP030827	3313	3468373	3469302	930	1	etfA	electron transfer flavoprotein alpha subunit
156	N2750	NCHU2750_42590	CP030828	143	167906	168835	930	1	etfA	electron transfer flavoprotein alpha subunit
157	Ach5	Ach5_35250	CP011247	805	898746	900728	1983	1	tktA	transketolase
157	C58	Atu3736	AE007870	724	815073	817055	1983	1	tktA	transketolase
157	H540	RG540_CH30230	HG938353	2990	3010509	3012491	1983	1	NA	Transketolase
157	N2750	NCHU2750_27110	CP030827	2691	2789560	2791533	1974	1	NA	transketolase
157	N2750	NCHU2750_53330	CP030830	167	172767	174794	2028	-1	NA	transketolase
158	Ach5	Ach5_36130	CP011247	893	997139	997834	696	-1	NA	GntR family transcriptional regulator
158	C58	Atu4232	AE007870	1194	1357532	1358227	696	1	NA	transcriptional regulator, GntR family
158	H540	RG540_PA00180	HG938354	18	19765	20454	690	-1	NA	Transcriptional regulator mdcY family
158	H540	RG540_PA07130	HG938354	710	754141	754905	765	-1	NA	Putative GntR-family transcription regulator
158	N2750	NCHU2750_49290	CP030829	153	175446	176123	678	1	NA	GntR family transcriptional regulator
159	Ach5	Ach5_36320	CP011247	912	1015764	1017404	1641	-1	NA	peptide/nickel transport system ATP-binding protein
159	C58	Atu5068	AE007872	68	66348	67967	1620	-1	NA	ABC transporter, nucleotide binding/ATPase protein (oligopeptide)
159	H540	RG540_PA14370	HG938354	1434	1518471	1520102	1632	-1	NA	Peptide/nickel/opine uptake family ABC transporter, ATP-binding protein, putative
159	H540	RG540_PA16790	HG938354	1676	1791880	1793496	1617	1	nikE	Nickel ABC tranporter, ATP-binding protein NikE
159	N2750	NCHU2750_32690	CP030827	3249	3396065	3397684	1620	1	NA	peptide/nickel ABC transporter ATP-binding protein
160	Ach5	Ach5_36410	CP011247	921	1026385	1027434	1050	-1	NA	polysaccharide deacetylase
160	Ach5	Ach5_36420	CP011247	922	1027441	1028628	1188	-1	NA	hypothetical protein
160	C58	Atu3860	AE007870	844	948602	950845	2244	-1	NA	conserved hypothetical protein
160	H540	RG540_CH05550	HG938353	548	583188	584171	984	-1	NA	Polysaccharide deacetylase
160	N2750	NCHU2750_05030	CP030827	496	542367	543434	1068	-1	NA	polysaccharide deacetylase
161	Ach5	Ach5_36690	CP011247	949	1063379	1064878	1500	-1	glpK	glycerol kinase
161	C58	Atu3890	AE007870	873	984511	986010	1500	-1	glpK	glycerol kinase
161	H540	RG540_CH26390	HG938353	2607	2629258	2630751	1494	-1	NA	Glycerol kinase
161	N2750	NCHU2750_24530	CP030827	2433	2538520	2540040	1521	-1	glpK	glycerol kinase
161	N2750	NCHU2750_32520	CP030827	3232	3376746	3378236	1491	-1	glpK	glycerol kinase
162	Ach5	Ach5_37050	CP011247	985	1107918	1109012	1095	1	NA	alanine racemase
162	C58	Atu3927	AE007870	910	1029193	1030281	1089	1	NA	conserved hypothetical protein
162	H540	RG540_CH33840	HG938353	3350	3378758	3379903	1146	1	NA	Metal-activated pyridoxal enzyme
162	N2750	NCHU2750_48670	CP030829	91	98892	99980	1089	-1	NA	hypothetical protein
162	N2750	NCHU2750_50910	CP030829	314	357771	358940	1170	-1	NA	threonine aldolase
163	Ach5	Ach5_37080	CP011247	988	1111187	1112218	1032	-1	NA	esterase
163	C58	Atu3930	AE007870	913	1032456	1033466	1011	-1	NA	conserved hypothetical protein
163	H540	RG540_CH30550	HG938353	3022	3040202	3041242	1041	1	NA	Lactone-specific esterase
163	N2750	NCHU2750_27440	CP030827	2724	2821044	2822084	1041	1	NA	esterase
163	N2750	NCHU2750_53040	CP030830	138	141046	142056	1011	1	NA	esterase
164	Ach5	Ach5_37380	CP011247	1018	1146404	1146829	426	-1	arsC	arsenate reductase
164	C58	Atu1490	AE007869	1463	1479604	1480026	423	-1	arsC	arsenate reductase
164	H540	RG540_CH43150	HG938353	4259	4442927	4443355	429	-1	NA	Arsenate reductase (Arsenical pump modifier)
164	N2750	NCHU2750_08210	CP030827	810	832578	833000	423	-1	arsC	arsenate reductase
164	N2750	NCHU2750_57630	CP030832	33	27319	27744	426	1	arsC	arsenate reductase
165	Ach5	Ach5_37920	CP011247	1072	1201885	1202877	993	-1	idhA	myo-inositol 2-dehydrogenase
165	C58	Atu4012	AE007870	983	1124177	1125169	993	-1	idhA	myo-inositol 2-dehydrogenase
165	H540	RG540_CH29400	HG938353	2908	2927228	2928226	999	-1	NA	Inositol 2-dehydrogenase
165	H540	RG540_PA14310	HG938354	1428	1510271	1511266	996	1	NA	Myo-inositol dehydrogenase
165	N2750	NCHU2750_52650	CP030830	99	98961	99953	993	1	iolG	myo-inositol 2-dehydrogenase
166	Ach5	Ach5_38030	CP011247	1083	1213321	1215468	2148	1	fhuA	hydroxamate-type ferrisiderophore receptor
166	C58	Atu4022	AE007870	992	1135646	1137778	2133	1	fhuA	hydroxamate-type ferrisiderophore receptor
166	H540	RG540_PA14800	HG938354	1477	1563790	1565922	2133	-1	fhuA	TonB-dependent outermembrane ferrichrome receptor FhuA
166	N2750	NCHU2750_09400	CP030827	929	964059	966272	2214	-1	NA	iron complex outermembrane recepter protein
166	N2750	NCHU2750_44220	CP030828	304	366968	369403	2436	-1	NA	iron complex outermembrane recepter protein
167	Ach5	Ach5_38050	CP011247	1085	1216396	1218360	1965	1	fhuB	iron-hydroxamate transporter permease subunit
167	C58	Atu4024	AE007870	994	1138706	1140670	1965	1	fhuB	ABC transporter, membrane spanning protein (ferrichrome)
167	H540	RG540_PA14760	HG938354	1473	1559144	1561111	1968	-1	NA	Iron-hydroxamate transporter, permease subunit
167	N2750	NCHU2750_09380	CP030827	927	961012	963012	2001	-1	NA	iron ABC transporter permease
167	N2750	NCHU2750_45320	CP030828	414	497923	499890	1968	1	NA	iron ABC transporter permease
168	Ach5	Ach5_38060	CP011247	1086	1218395	1219204	810	1	fhuC	ferrichrome ABC transporter ATPase
168	C58	Atu4025	AE007870	995	1140705	1141514	810	1	fhuC	ABC transporter, nucleotide binding/ATPase protein (ferrichrome)
168	H540	RG540_PA14780	HG938354	1475	1562006	1562818	813	-1	NA	Iron-hydroxamate transporter ATP-binding subunit
168	N2750	NCHU2750_09430	CP030827	932	969213	970025	813	1	NA	iron ABC transporter ATP-binding protein
168	N2750	NCHU2750_45300	CP030828	412	496219	497031	813	1	NA	iron ABC transporter ATP-binding protein
169	Ach5	Ach5_38640	CP011247	1144	1283213	1283968	756	-1	idnO	gluconate 5-dehydrogenase
169	C58	Atu4086	AE007870	1056	1205038	1205793	756	-1	idnO	gluconate 5-dehydrogenase
169	H540	RG540_CH26590	HG938353	2627	2649432	2650196	765	-1	NA	Gluconate 5-dehydrogenase
169	H540	RG540_PA02520	HG938354	251	242799	243566	768	1	NA	Gluconate 5-dehydrogenase
169	N2750	NCHU2750_44340	CP030828	316	378437	379192	756	-1	idnO	gluconate 5-dehydrogenase
170	Ach5	Ach5_38690	CP011247	1149	1289632	1291209	1578	1	cydA	cytochrome d ubiquinol oxidase subunit I
170	C58	Atu4091	AE007870	1061	1211490	1213067	1578	1	cydA	cytochrome d oxidase
170	H540	RG540_CH33620	HG938353	3328	3356777	3358195	1419	1	qxtA	Quinol oxidase subunit I QxtA
170	N2750	NCHU2750_43660	CP030828	248	305128	306570	1443	-1	cydA	cytochrome d ubiquinol oxidase subunit I
170	N2750	NCHU2750_49420	CP030829	165	187995	189578	1584	1	cydA	cytochrome d ubiquinol oxidase subunit I
171	Ach5	Ach5_39280	CP011247	1208	1350000	1350779	780	1	ssuC	sulfonate transport system permease protein
171	C58	Atu4155	AE007870	1124	1272881	1273663	783	1	NA	ABC transporter, membrane spanning protein (aliphatic sulphonate)
171	H540	RG540_PA06980	HG938354	695	739924	740787	864	1	NA	Aliphatic sulfonates transporter permease protein
171	H540	RG540_PA16230	HG938354	1620	1719641	1720522	882	1	NA	Aliphatic sulfonates transmembrane abc transporterprotein
171	N2750	NCHU2750_16910	CP030827	1675	1730772	1731761	990	1	ssuC	sulfonate ABC transporter permease
172	Ach5	Ach5_39290	CP011247	1209	1350788	1351615	828	1	ssuB	sulfonate transport system ATP-binding protein
172	C58	Atu4156	AE007870	1125	1273672	1274502	831	1	NA	ABC transporter, nucleotide binding/ATPase protein (aliphatic sulfonate)
172	H540	RG540_PA06990	HG938354	696	740784	741512	729	1	NA	Aliphatic sulfonates transport ATP-binding subunit
172	H540	RG540_PA16240	HG938354	1621	1720498	1721247	750	1	ssuB	Aliphatic sulfonates import ATP-binding protein SsuB
172	N2750	NCHU2750_16920	CP030827	1676	1731803	1732651	849	1	ssuB	sulfonate ABC transporter ATP-binding protein
173	Ach5	Ach5_39730	CP011247	1253	1412566	1413084	519	1	dps	starvation-inducible DNA-binding protein
173	C58	Atu4777	AE007870	1733	1947602	1948120	519	1	NA	conserved hypothetical protein
173	H540	RG540_CH24220	HG938353	2392	2417535	2418053	519	-1	NA	Transcriptional regulator starvation/low temperature inducible DNA-binding protein
173	H540	RG540_CH26810	HG938353	2649	2674790	2675308	519	1	NA	Transcriptional regulator starvation/low temperature inducible DNA-binding protein
173	N2750	NCHU2750_31320	CP030827	3112	3223430	3223948	519	-1	dps	starvation-inducible DNA-binding protein
174	Ach5	Ach5_39850	CP011247	1265	1423268	1423957	690	1	NA	hydrolase
174	C58	Atu3811	AE007870	799	907774	908418	645	1	NA	hydrolase
174	C58	Atu3980	AE007870	955	1094384	1095073	690	1	NA	hydrolase
174	H540	RG540_CH44700	HG938353	4413	4582751	4583404	654	-1	NA	Isochorismatase hydrolase
174	N2750	NCHU2750_46730	CP030828	553	652865	653554	690	-1	NA	amidohydrolase
175	Ach5	Ach5_39880	CP011247	1268	1426463	1426906	444	1	NA	DoxX family protein
175	C58	Atu8194	AE007870	958	1097629	1098069	441	1	NA	conserved hypothetical protein
175	H540	RG540_CH38070	HG938353	3765	3870684	3871118	435	-1	NA	DoxX family protein
175	N2750	NCHU2750_08780	CP030827	867	894214	894630	417	-1	NA	hypothetical protein
175	N2750	NCHU2750_46700	CP030828	550	649884	650327	444	-1	NA	hypothetical protein
176	Ach5	Ach5_40650	CP011247	1345	1512163	1513002	840	1	suhB	inositol monophosphatase
176	C58	Atu4787	AE007870	1743	1959613	1960422	810	1	NA	inositol monophosphatase family protein
176	H540	RG540_PA00370	HG938354	37	37015	37836	822	-1	NA	Inositol monophosphatase
176	H540	RG540_PA16000	HG938354	1597	1694177	1694998	822	1	NA	Inositol-phosphate phosphatase
176	N2750	NCHU2750_52740	CP030830	108	109877	110701	825	-1	NA	myo-inositol-1(or 4)-monophosphatase
177	Ach5	Ach5_41210	CP011247	1401	1583782	1584609	828	1	NA	spermidine/putrescine ABC transporter permease
177	C58	Atu4422	AE007870	1385	1564129	1564956	828	1	NA	ABC transporter, membrane spanning protein (spermidine/putrescine)
177	H540	RG540_CH32740	HG938353	3240	3266159	3267001	843	-1	NA	ABC-type spermidine/putrescine transport system, permease component I
177	H540	RG540_CH41320	HG938353	4077	4250091	4250915	825	1	NA	ABC transporter, permease protein
177	N2750	NCHU2750_46560	CP030828	536	633659	634483	825	-1	NA	spermidine/putrescine ABC transporter permease
178	Ach5	Ach5_41220	CP011247	1402	1584606	1585385	780	1	NA	ABC transporter permease
178	C58	Atu4423	AE007870	1386	1564953	1565732	780	1	NA	ABC transporter, membrane spanning protein
178	H540	RG540_CH32730	HG938353	3239	3265380	3266162	783	-1	NA	ABC opine/polyamine transporter inner membrane subunit 1
178	H540	RG540_CH41330	HG938353	4078	4250915	4251703	789	1	NA	ABC-type spermidine/putrescine transport system, permease component II
178	N2750	NCHU2750_46550	CP030828	535	632851	633639	789	-1	NA	spermidine/putrescine ABC transporter permease
179	Ach5	Ach5_41400	CP011247	1420	1604815	1606212	1398	1	gatA	aspartyl-tRNA(Asn)/glutamyl-tRNA(Gln) amidotransferase subunit A
179	C58	Atu4441	AE007870	1404	1585223	1586620	1398	1	gatA	glutamyl-tRNA amidotransferase subunit A
179	H540	RG540_CH32580	HG938353	3224	3248420	3249814	1395	-1	NA	Amidase
179	N2750	NCHU2750_11980	CP030827	1185	1233652	1235118	1467	-1	gatA	aspartyl-tRNA(Asn)/glutamyl-tRNA(Gln) amidotransferase subunit A
179	N2750	NCHU2750_32310	CP030827	3211	3351145	3352572	1428	-1	gatA	aspartyl-tRNA(Asn)/glutamyl-tRNA(Gln) amidotransferase subunit A
180	Ach5	Ach5_42080	CP011247	1488	1679547	1680359	813	-1	iolB	5-deoxy-glucuronate isomerase
180	Ach5	Ach5_50270	CP011248	432	441205	442011	807	1	iolB	5-deoxy-glucuronate isomerase
180	C58	Atu4509	AE007870	1470	1655460	1656272	813	-1	iolB	conserved hypothetical protein
180	H540	RG540_PA14260	HG938354	1423	1503695	1504504	810	-1	NA	Myo-inositol catabolism IolB domain-containing protein
180	N2750	NCHU2750_52690	CP030830	103	104727	105524	798	1	iolB	5-deoxy-glucuronate isomerase
181	Ach5	Ach5_42100	CP011247	1490	1681370	1683196	1827	-1	iolD	3D-(3,5/4)-trihydroxycyclohexane-1,2-dione acylhydrolase (decyclizing)
181	Ach5	Ach5_50260	CP011248	431	439309	441150	1842	1	iolD	3D-(3,5/4)-trihydroxycyclohexane-1,2-dione acylhydrolase (decyclizing)
181	C58	Atu4511	AE007870	1472	1657282	1659108	1827	-1	iolD	acetolactate synthase
181	H540	RG540_PA14280	HG938354	1425	1505414	1507237	1824	-1	NA	IolD protein
181	N2750	NCHU2750_52670	CP030830	101	101969	103801	1833	1	iolD	pyruvate decarboxylase
182	Ach5	Ach5_42110	CP011247	1491	1683193	1685109	1917	-1	iolC	5-dehydro-2-deoxygluconokinase
182	Ach5	Ach5_50250	CP011248	430	437386	439305	1920	1	iolC	5-dehydro-2-deoxygluconokinase
182	C58	Atu4512	AE007870	1473	1659105	1660940	1836	-1	iolC	myo-inositol catabolism IolC protein
182	H540	RG540_PA14290	HG938354	1426	1507234	1509162	1929	-1	NA	Myo-inositol catabolism IolC protein
182	N2750	NCHU2750_52660	CP030830	100	100050	101972	1923	1	iolC	5-dehydro-2-deoxygluconokinase
183	Ach5	Ach5_42200	CP011247	1500	1693552	1694400	849	-1	NA	oligopeptide ABC transporter permease
183	C58	Atu4523	AE007870	1483	1670219	1671067	849	-1	NA	ABC transporter, membrane spanning protein (oligopeptide)
183	H540	RG540_PA03680	HG938354	367	368580	369422	843	-1	appC	Oligopeptide transport system permease protein AppC
183	H540	RG540_PA06410	HG938354	638	676811	677668	858	1	NA	ABC-type dipeptide/oligopeptide/nickel transport system, permease component
183	N2750	NCHU2750_46480	CP030828	528	627828	628685	858	1	NA	peptide/nickel ABC transporter permease
184	Ach5	Ach5_42210	CP011247	1501	1694407	1695330	924	-1	NA	oligopeptide ABC transporter permease
184	C58	Atu4524	AE007870	1484	1671074	1671868	795	-1	NA	ABC transporter, membrane spanning protein (oligopeptide)
184	H540	RG540_PA03690	HG938354	368	369428	370351	924	-1	yddR	Inner membrane ABC transporter permease protein YddR
184	H540	RG540_PA12030	HG938354	1200	1254571	1255491	921	-1	gsiC	Glutathione ABC transporter, permease protein GsiC
184	N2750	NCHU2750_43000	CP030828	184	214311	215240	930	-1	NA	peptide/nickel ABC transporter permease
185	Ach5	Ach5_42260	CP011247	1506	1699709	1701646	1938	-1	NA	4-hydroxyphenylpyruvate dioxygenase
185	C58	Atu4529	AE007870	1490	1676442	1678343	1902	-1	NA	conserved hypothetical protein
185	H540	RG540_CH14410	HG938353	1422	1382456	1384351	1896	1	NA	4-hydroxyphenylpyruvate dioxygenase
185	H540	RG540_PA12140	HG938354	1211	1265103	1266998	1896	1	NA	4-hydroxyphenylpyruvate dioxygenase
185	N2750	NCHU2750_57930	CP030832	62	59841	60818	978	1	NA	4-hydroxyphenylpyruvate dioxygenase
186	Ach5	Ach5_42300	CP011247	1510	1703785	1704546	762	-1	NA	amino acid ABC transporter ATPase/permease
186	C58	Atu4533	AE007870	1494	1680513	1681274	762	-1	NA	ABC transporter, nucleotide binding/ATPase protein (amino acid)
186	H540	RG540_PA00300	HG938354	30	31838	32617	780	-1	NA	General L-amino acid transport ATP-binding subunit
186	H540	RG540_PA12090	HG938354	1206	1261309	1262079	771	-1	NA	General L-amino acid transport ATP-binding subunit
186	N2750	NCHU2750_45910	CP030828	473	563221	564000	780	1	NA	amino acid ABC transporter ATP-binding protein
187	Ach5	Ach5_42340	CP011247	1514	1706991	1707659	669	-1	NA	amino acid ABC transporter permease
187	C58	Atu4537	AE007870	1498	1683722	1684390	669	-1	NA	ABC transporter, membrane spanning protein (amino acid)
187	H540	RG540_PA00330	HG938354	33	34189	34857	669	-1	NA	Amino acid ABC transporter, permease protein
187	H540	RG540_PA12110	HG938354	1208	1262787	1263455	669	-1	NA	Polar amino acid ABC transporter, inner membrane subunit
187	N2750	NCHU2750_45880	CP030828	470	561000	561668	669	1	NA	amino acid ABC transporter permease
188	Ach5	Ach5_42390	CP011247	1519	1710894	1711691	798	-1	pcaD	beta-ketoadipate enol-lactone hydrolase
188	C58	Atu4542	AE007870	1503	1687631	1688428	798	-1	pcaD	beta-ketoadipate enol-lactone hydrolase
188	C58	Atu5226	AE007872	222	220639	221451	813	-1	pca	3-oxoadipate enol-lactone hydrolase/4-carboxymuconolactone decarboxylase
188	H540	RG540_PA00660	HG938354	66	63006	63800	795	-1	NA	Beta-ketoadipate enol-lactone hydrolase protein
188	N2750	NCHU2750_16630	CP030827	1647	1706504	1707307	804	-1	pcaD	3-oxoadipate enol-lactone hydrolase
189	Ach5	Ach5_42630	CP011247	1543	1739717	1740757	1041	1	NA	ABC transporter permease
189	C58	Atu4569	AE007870	1528	1717549	1718589	1041	1	NA	ABC transporter, nucleotide binding/ATPase protein
189	N2750	NCHU2750_31230	CP030827	3103	3216067	3217161	1095	1	potA	spermidine/putrescine ABC transporter ATP-binding protein
189	N2750	NCHU2750_54120	CP030830	244	255171	256262	1092	1	potA	spermidine/putrescine ABC transporter ATP-binding protein
189	N2750	NCHU2750_54500	CP030830	282	295477	296580	1104	-1	NA	spermidine/putrescine ABC transporter ATP-binding protein
190	Ach5	Ach5_43210	CP011247	1601	1805140	1806219	1080	-1	dinP	DNA polymerase IV
190	C58	Atu5469	AE007872	461	461941	463014	1074	1	dinP	DNA polymerase IV
190	H540	RG540_PA14690	HG938354	1466	1554341	1555429	1089	1	NA	DNA polymerase IV
190	N2750	NCHU2750_47860	CP030829	10	12002	13108	1107	1	dinP	DNA polymerase IV
190	N2750	NCHU2750_53790	CP030830	211	219357	220463	1107	-1	dinP	DNA polymerase IV
191	Ach5	Ach5_43900	CP011247	1670	1887141	1888205	1065	1	NA	HlyD family secretion protein
191	Ach5	Ach5_49670	CP011248	372	371458	372528	1071	1	NA	glycoside hydrolase family 43
191	C58	Atu4666	AE007870	1624	1825088	1826152	1065	1	NA	HlyD family secretion protein
191	H540	RG540_CH03030	HG938353	299	309827	310897	1071	-1	NA	Gram-negative bacterial RTX secretion protein D
191	N2750	NCHU2750_28890	CP030827	2869	2967888	2968868	981	-1	NA	HlyD family secretion protein
192	Ach5	Ach5_44080	CP011247	1688	1907148	1907468	321	-1	NA	hypothetical protein
192	C58	Atu4686	AE007870	1643	1845265	1845585	321	-1	NA	conserved hypothetical protein
192	H540	RG540_PA00280	HG938354	28	30467	30790	324	-1	ethD	Ethyl tert-butyl ether degradation EthD
192	N2750	NCHU2750_44380	CP030828	320	383628	383948	321	1	NA	hypothetical protein
192	N2750	NCHU2750_45930	CP030828	475	564972	565295	324	1	NA	hypothetical protein
193	Ach5	Ach5_44200	CP011247	1700	1920357	1921307	951	1	NA	oligopeptide ABC transporter permease
193	C58	Atu4697	AE007870	1654	1858359	1859306	948	1	NA	ABC transporter, membrane spanning protein (oligopeptide)
193	C58	Atu5255	AE007872	253	252788	253675	888	1	NA	ABC transporter, membrane spanning protein (oligopeptide)
193	H540	RG540_PA14620	HG938354	1459	1546271	1547209	939	-1	NA	Binding-protein-dependent transporter inner membrane component family protein 68
193	N2750	NCHU2750_59190	CP030832	183	173169	174038	870	1	NA	peptide/nickel ABC transporter permease
194	Ach5	Ach5_44230	CP011247	1703	1923992	1924975	984	1	NA	oligopeptide ABC transporter ATPase
194	C58	Atu4700	AE007870	1657	1862000	1862974	975	1	NA	ABC transporter, nucleotide binding/ATPase protein (oligopeptide)
194	H540	RG540_CH39020	HG938353	3860	3994790	3995779	990	1	dppD	Dipeptide ABC transporter, ATP-binding protein DppD
194	H540	RG540_PA06550	HG938354	652	690999	691976	978	-1	NA	Oligopeptide ABC superfamily ATP binding cassette transporter, ABC protein
194	N2750	NCHU2750_32080	CP030827	3188	3324930	3325955	1026	-1	NA	peptide/nickel ABC transporter ATP-binding protein
195	Ach5	Ach5_44500	CP011247	1730	1952747	1953064	318	1	NA	hypothetical protein
195	C58	Atu5288	AE007872	287	285721	286134	414	-1	NA	hypothetical protein
195	C58	Atu5493	AE007872	485	483181	483498	318	-1	NA	hypothetical protein
195	N2750	NCHU2750_58210	CP030832	88	86621	86938	318	1	NA	hypothetical protein
195	N2750	NCHU2750_58810	CP030832	145	141914	142231	318	1	NA	hypothetical protein
196	Ach5	Ach5_44510	CP011247	1731	1953086	1953679	594	1	NA	membrane protein
196	C58	Atu5287	AE007872	286	285106	285705	600	-1	NA	conserved hypothetical protein
196	C58	Atu5492	AE007872	484	482554	483156	603	-1	NA	conserved hypothetical protein
196	N2750	NCHU2750_58220	CP030832	89	86970	87581	612	1	NA	hypothetical protein
196	N2750	NCHU2750_58820	CP030832	146	142263	142874	612	1	NA	hypothetical protein
197	Ach5	Ach5_44850	CP011247	1765	1984962	1985654	693	-1	NA	amino acid ABC transporter permease
197	C58	Atu4753	AE007870	1709	1922230	1922922	693	-1	NA	ABC transporter, membrane spanning protein (amino acid)
197	H540	RG540_PA14060	HG938354	1403	1480500	1481159	660	-1	ehuD	Ectoine/hydroxyectoine ABC transporter, permease protein EhuD
197	N2750	NCHU2750_42180	CP030828	104	125855	126517	663	-1	NA	amino acid ABC transporter permease
197	N2750	NCHU2750_54810	CP030830	311	329601	330263	663	1	NA	amino acid ABC transporter permease
198	Ach5	Ach5_44860	CP011247	1766	1985667	1986332	666	-1	NA	amino acid ABC transporter permease
198	C58	Atu4754	AE007870	1710	1922935	1923600	666	-1	NA	ABC transporter, membrane spanning protein (amino acid)
198	H540	RG540_PA14070	HG938354	1404	1481162	1481821	660	-1	ehuC	Ectoine/hydroxyectoine ABC transporter, permease protein EhuC
198	N2750	NCHU2750_12160	CP030827	1202	1252363	1253034	672	-1	NA	amino acid ABC transporter permease
198	N2750	NCHU2750_12170	CP030827	1203	1253036	1253713	678	-1	NA	amino acid ABC transporter permease
199	Ach5	Ach5_45900	CP011248	3	2688	3902	1215	1	repC	replication initiation protein RepC
199	C58	Atu5002	AE007872	3	2606	3820	1215	1	repC	replication protein C
199	H540	RG540_PA00030	HG938354	3	2396	3628	1233	1	repC	Replication protein C
199	N2750	NCHU2750_47790	CP030829	3	2446	3618	1173	1	repC	replication initiation protein
199	N2750	NCHU2750_51670	CP030830	3	2432	3604	1173	1	repC	replication initiation protein
200	Ach5	Ach5_46030	CP011248	16	14346	15494	1149	-1	intX	phage-related integrase
200	C58	Atu5015	AE007872	15	15089	16129	1041	-1	intX	phage-related integrase
200	N2750	NCHU2750_51830	CP030830	17	22354	23481	1128	-1	NA	integrase
200	N2750	NCHU2750_51940	CP030830	28	31936	33084	1149	-1	NA	integrase
200	N2750	NCHU2750_57510	CP030832	21	15781	16944	1164	-1	NA	integrase
201	Ach5	Ach5_47250	CP011248	134	132876	134804	1929	-1	NA	iron ABC transporter permease
201	N2750	NCHU2750_42100	CP030828	96	119397	121385	1989	1	NA	iron ABC transporter permease
201	N2750	NCHU2750_47840	CP030829	8	8971	10974	2004	1	NA	iron ABC transporter permease
201	N2750	NCHU2750_48110	CP030829	35	37622	39592	1971	-1	NA	iron ABC transporter permease
201	N2750	NCHU2750_53680	CP030830	200	205377	207392	2016	-1	NA	iron ABC transporter permease
202	Ach5	Ach5_47380	CP011248	147	148880	149920	1041	1	NA	ABC transporter substrate-binding protein
202	Ach5	Ach5_51710	CP011249	58	58906	59964	1059	-1	NA	spermidine/putrescine transport system substrate-binding protein
202	C58	Atu5129	AE007872	129	136146	137228	1083	1	attC	ABC transporter, substrate binding protein (mannopine)
202	H540	RG540_PA07820	HG938354	779	822408	823490	1083	1	NA	Spermidine/putrescine-binding periplasmic protein
202	N2750	NCHU2750_54260	CP030830	258	268543	269637	1095	1	NA	spermidine/putrescine ABC transporter substrate-binding protein
203	Ach5	Ach5_47420	CP011248	151	153327	154751	1425	1	NA	aldehyde dehydrogenase
203	Ach5	Ach5_48430	CP011248	252	251289	252758	1470	1	NA	aldehyde dehydrogenase
203	C58	Atu3950	AE007870	925	1052716	1054173	1458	1	NA	aldehyde dehydrogenase
203	H540	RG540_CH28640	HG938353	2832	2843720	2845147	1428	-1	NA	Aldehyde dehydrogenase
203	N2750	NCHU2750_26360	CP030827	2616	2716527	2717951	1425	-1	NA	aldehyde dehydrogenase
204	Ach5	Ach5_47440	CP011248	153	155698	156630	933	1	NA	AraC family transcriptional regulator
204	C58	Atu4575	AE007870	1534	1722898	1723863	966	1	NA	transcriptional regulator, AraC family
204	C58	Atu5274	AE007872	273	273401	274300	900	-1	NA	transcriptional regulator, AraC family
204	H540	RG540_PA04400	HG938354	439	450049	450948	900	-1	NA	Putative araC-like transcription regulator
204	N2750	NCHU2750_48180	CP030829	42	46971	47900	930	-1	NA	AraC family transcriptional regulator
205	Ach5	Ach5_48780	CP011248	283	288010	288549	540	-1	traF	conjugal transfer protein TraF
205	Ach5	Ach5_51430	CP011249	30	34134	34664	531	1	traF	conjugal transfer protein TraF
205	Ach5	Ach5_52860	CP011249	169	183837	184367	531	1	traF	conjugal transfer protein TraF
205	C58	Atu6128	AE007871	130	147286	147816	531	1	traF	Conjugative pilin processing protease
205	N2750	NCHU2750_56730	CP030831	140	155948	156478	531	1	traF	conjugal transfer protein
206	Ach5	Ach5_48890	CP011248	294	297706	298293	588	-1	NA	hypothetical protein
206	C58	Atu5102	AE007872	102	108897	109496	600	1	NA	conserved hypothetical protein
206	H540	RG540_PA13320	HG938354	1329	1390248	1390763	516	-1	NA	Hypothetical protein
206	N2750	NCHU2750_54690	CP030830	299	320567	321154	588	1	NA	hypothetical protein
206	N2750	NCHU2750_59010	CP030832	165	156177	156764	588	1	NA	hypothetical protein
207	Ach5	Ach5_49040	CP011248	309	311611	312663	1053	1	NA	ATP-dependent DNA ligase
207	C58	Atu5051	AE007872	51	50108	51145	1038	1	NA	ATP-dependent DNA ligase
207	C58	Atu5097	AE007872	97	101139	102191	1053	-1	NA	ATP-dependent DNA ligase
207	C58	Atu6090	AE007871	94	107937	108998	1062	-1	NA	ATP-dependent DNA ligase
207	H540	RG540_CH06180	HG938353	610	639688	640584	897	-1	NA	DNA polymerase LigD-like ligase domain-containing protein
208	Ach5	Ach5_49900	CP011248	395	401049	401864	816	-1	proV	glycine betaine/proline transport system ATP-binding protein
208	C58	Atu3802	AE007870	790	897704	898537	834	1	proV	ABC transporter, nucleotide binding/ATPase protein (proline/glycine betaine)
208	C58	Atu3956	AE007870	931	1059475	1060566	1092	-1	NA	ABC transporter, nucleotide binding/ATPase protein
208	H540	RG540_PA12460	HG938354	1243	1301592	1302680	1089	-1	proV	Putative glycine betaine/L-proline transport ATP-binding protein ProV
208	N2750	NCHU2750_47030	CP030828	583	683954	685186	1233	-1	proV	glycine/betaine ABC transporter ATP-binding protein
209	Ach5	Ach5_50850	CP011248	490	506466	507401	936	-1	fecR	transmembrane sensor
209	C58	Atu5310	AE007872	307	303316	304251	936	1	NA	transmembrane sensor
209	H540	RG540_CH37370	HG938353	3696	3800316	3801245	930	-1	NA	FecR iron sensor protein
209	N2750	NCHU2750_47810	CP030829	5	4495	5445	951	1	fecR	transmembrane sensor
209	N2750	NCHU2750_51770	CP030830	11	14383	15315	933	1	fecR	transmembrane sensor
210	Ach5	Ach5_51580	CP011249	45	47214	48722	1509	-1	noxA	D-nopaline dehydrogenase
210	C58	Atu6019	AE007871	22	28273	29691	1419	-1	noxA	D-nopaline dehydrogenase
210	H540	RG540_PA08540	HG938354	851	902219	903586	1368	-1	NA	Opine oxidase subunit A
210	N2750	NCHU2750_35940	CP030827	3574	3757347	3758753	1407	-1	noxA	D-nopaline dehydrogenase
210	N2750	NCHU2750_55550	CP030831	23	31942	33360	1419	-1	noxA	D-nopaline dehydrogenase
211	Ach5	Ach5_51610	CP011249	48	50211	51041	831	-1	nocT	octopine/nopaline transport system substrate-binding protein
211	C58	Atu6027	AE007871	30	38365	39216	852	-1	nocT	ABC transporter, substrate binding protein (nopaline)
211	H540	RG540_PA08680	HG938354	865	918578	919426	849	1	NA	Nopaline ABC transporter, substrate-binding protein
211	N2750	NCHU2750_41720	CP030828	58	69166	70014	849	1	nocT	octopine/nopaline ABC transporter substrate-binding protein
211	N2750	NCHU2750_55630	CP030831	31	42027	42878	852	-1	nocT	octopine/nopaline ABC transporter substrate-binding protein
212	Ach5	Ach5_51620	CP011249	49	51097	51885	789	-1	nocP	octopine/nopaline transport system ATP-binding protein
212	C58	Atu6028	AE007871	31	39281	40054	774	-1	nocP	ABC transporter, nucleotide binding/ATPase protein (nopaline)
212	H540	RG540_PA08670	HG938354	864	917752	918534	783	1	NA	ABC-type histidine transport system, ATPase component
212	N2750	NCHU2750_41710	CP030828	57	68353	69129	777	1	nocP	octopine/nopaline ABC transporter ATP-binding protein
212	N2750	NCHU2750_55640	CP030831	32	42944	43717	774	-1	nocP	octopine/nopaline ABC transporter ATP-binding protein
213	Ach5	Ach5_51640	CP011249	51	52615	53328	714	-1	nocQ	octopine/nopaline transport system permease protein
213	C58	Atu6026	AE007871	29	37581	38291	711	-1	nocQ	ABC transporter, membrane spanning protein (nopaline)
213	H540	RG540_PA08650	HG938354	862	916314	917033	720	1	hisQ	Histidine/lysine/arginine/ornithine ABC transporter permease HisQ
213	N2750	NCHU2750_41690	CP030828	55	66915	67634	720	1	nocQ	octopine/nopaline ABC transporter permease
213	N2750	NCHU2750_55620	CP030831	30	41244	41999	756	-1	nocQ	octopine/nopaline ABC transporter permease
214	Ach5	Ach5_51650	CP011249	52	53478	54374	897	1	nocR	LysR family transcriptional regulator
214	C58	Atu6029	AE007871	32	40362	41210	849	1	nocR	transcriptional regulator, LysR family for nopaline metabolism
214	H540	RG540_PA07810	HG938354	778	821087	822007	921	1	NA	Transcriptional activator protein LysR
214	N2750	NCHU2750_51040	CP030829	327	374193	375137	945	-1	nocR	transcriptional regulator, LysR family for nopaline metabolism
214	N2750	NCHU2750_55650	CP030831	33	43971	44873	903	1	nocR	transcriptional regulator, LysR family for nopaline metabolism
215	Ach5	Ach5_51840	CP011249	71	76450	77226	777	1	NA	short chain dehydrogenase
215	C58	Atu1897	AE007869	1855	1873424	1874212	789	-1	NA	short chain dehydrogenase
215	H540	RG540_PA04030	HG938354	402	408979	409767	789	-1	NA	Short-chain dehydrogenase/reductase SDR
215	H540	RG540_PA12420	HG938354	1239	1298039	1298776	738	-1	NA	Short-chain dehydrogenase/reductase SDR
215	N2750	NCHU2750_48280	CP030829	52	59864	60604	741	-1	NA	short-chain dehydrogenase
216	Ach5	Ach5_52000	CP011249	87	96672	97973	1302	-1	trbI	conjugal transfer protein TrbI
216	C58	Atu6031	AE007871	34	41570	42886	1317	-1	trbI	conjugal transfer protein
216	N2750	NCHU2750_55210	CP030830	350	370398	371699	1302	-1	trbI	conjugal transfer protein TrbI
216	N2750	NCHU2750_55660	CP030831	34	45105	46415	1311	-1	trbI	conjugal transfer protein TrbI
216	N2750	NCHU2750_59350	CP030832	199	189662	190954	1293	-1	trbI	conjugal transfer protein TrbI
217	Ach5	Ach5_52070	CP011249	94	102193	104655	2463	-1	trbE	conjugal transfer protein TrbE
217	C58	Atu6038	AE007871	41	47104	49572	2469	-1	trbE	conjugal transfer protein
217	N2750	NCHU2750_55280	CP030830	356	375865	378300	2436	-1	trbE	conjugal transfer protein TrbE
217	N2750	NCHU2750_55730	CP030831	41	50639	53107	2469	-1	trbE	conjugal transfer protein TrbE
217	N2750	NCHU2750_59410	CP030832	205	195044	197485	2442	-1	trbE	conjugal transfer protein TrbE
218	Ach5	Ach5_52100	CP011249	97	105352	106323	972	-1	trbB	conjugal transfer protein TrbB
218	C58	Atu6041	AE007871	44	50266	51237	972	-1	trbB	conjugal transfer protein
218	N2750	NCHU2750_55310	CP030830	359	378982	379956	975	-1	trbB	conjugal transfer protein TrbB
218	N2750	NCHU2750_55760	CP030831	44	53807	54778	972	-1	trbB	conjugal transfer protein TrbB
218	N2750	NCHU2750_59440	CP030832	208	198149	199126	978	-1	trbB	conjugal transfer protein TrbB
219	Ach5	Ach5_52120	CP011249	99	107319	108536	1218	1	repA	replication protein A
219	C58	Atu6043	AE007871	46	52233	53450	1218	1	repA	replication protein A
219	H540	RG540_PA01270	HG938354	127	118140	119432	1293	1	repA	Plasmid partitioning protein RepA
219	N2750	NCHU2750_41150	CP030828	1	1	1266	1266	1	repA	replication protein A
219	N2750	NCHU2750_55780	CP030831	46	55774	56991	1218	1	repA	replication protein A
220	C58	Atu0992	AE007869	976	987718	988587	870	-1	NA	permease
220	H540	RG540_CH11170	HG938353	1107	1077136	1078011	876	-1	dUF6	Hypothetical transmembrane protein DUF6
220	N2750	NCHU2750_10830	CP030827	1071	1102095	1102970	876	-1	NA	membrane protein
220	N2750	NCHU2750_26100	CP030827	2590	2688394	2689287	894	-1	NA	hypothetical protein
220	N2750	NCHU2750_38430	CP030827	3823	4042902	4043804	903	-1	NA	permease
221	C58	Atu5253	AE007872	251	250092	251651	1560	1	NA	ABC transporter, substrate binding protein (oligopeptide)
221	H540	RG540_CH23100	HG938353	2280	2304521	2306113	1593	-1	NA	Extracellular solute-binding protein, family 5 middle family protein 23
221	H540	RG540_CH41480	HG938353	4093	4267792	4269366	1575	-1	NA	Peptide ABC transporter, periplasmic peptide-binding protein
221	H540	RG540_PA14670	HG938354	1464	1551062	1552612	1551	-1	NA	Bacterial extracellular solute-binding s, 5 Middle family protein
221	N2750	NCHU2750_59170	CP030832	181	170585	172174	1590	1	NA	peptide/nickel ABC transporter substrate-binding protein
222	C58	Atu5281	AE007872	280	279477	279707	231	-1	NA	hypothetical protein
222	H540	RG540_CH33270	HG938353	3293	3321460	3321675	216	-1	NA	Hypothetical protein
222	N2750	NCHU2750_52320	CP030830	66	68191	68403	213	-1	NA	hypothetical protein
222	N2750	NCHU2750_53370	CP030830	171	176548	176754	207	-1	NA	hypothetical protein
222	N2750	NCHU2750_58060	CP030832	73	71801	72001	201	-1	NA	hypothetical protein
223	C58	Atu5384	AE007872	378	376775	379138	2364	-1	NA	conserved hypothetical protein
223	H540	RG540_PA15170	HG938354	1514	1604115	1604612	498	1	NA	Hypothetical protein
223	N2750	NCHU2750_41920	CP030828	78	95611	97818	2208	-1	NA	hypothetical protein
223	N2750	NCHU2750_52880	CP030830	122	127501	129864	2364	-1	NA	hypothetical protein
223	N2750	NCHU2750_53970	CP030830	229	240077	242431	2355	-1	NA	hypothetical protein
224	C58	Atu5488	AE007872	479	478166	478930	765	1	NA	conserved hypothetical protein
224	H540	RG540_PA09170	HG938354	914	960159	960872	714	1	NA	Transcriptional regulator, Crp/Fnr family
224	H540	RG540_PA09190	HG938354	916	961198	961890	693	-1	NA	Transcriptional regulator, Crp/Fnr family
224	N2750	NCHU2750_21950	CP030827	2175	2280114	2280830	717	-1	NA	Crp/Fnr family transcriptional regulator
224	N2750	NCHU2750_21970	CP030827	2177	2281394	2282113	720	-1	NA	Crp/Fnr family transcriptional regulator
225	H540	RG540_CH05480	HG938353	541	575248	578409	3162	-1	NA	Diguanylate cyclase/phosphodiesterase with PAS/PAC sensor(S)
225	H540	RG540_CH17420	HG938353	1716	1685525	1688116	2592	-1	NA	Diguanylate cyclase/phosphodiesterase with PAS/PAC sensor(S)
225	H540	RG540_CH25610	HG938353	2529	2552114	2554810	2697	1	NA	Diguanylate cyclase/phosphodiesterase with PAS/PAC sensor(S)
225	N2750	NCHU2750_04960	CP030827	489	534370	537519	3150	-1	NA	diguanylate cyclase
225	N2750	NCHU2750_23760	CP030827	2356	2461415	2464108	2694	1	NA	hypothetical protein
226	H540	RG540_PA09890	HG938354	986	1030716	1031108	393	1	NA	ISSpo6, transposase orf A
226	N2750	NCHU2750_07740	CP030827	763	789112	789507	396	-1	NA	transposase
226	N2750	NCHU2750_24600	CP030827	2440	2547204	2547599	396	-1	NA	transposase
226	N2750	NCHU2750_33420	CP030827	3322	3479578	3479973	396	-1	NA	transposase
226	N2750	NCHU2750_58780	CP030832	142	140113	140505	393	1	NA	transposase
227	N2750	NCHU2750_32170	CP030827	3197	3335040	3336356	1317	-1	NA	major facilitator superfamily MFS-1
227	N2750	NCHU2750_41530	CP030828	39	42934	44235	1302	-1	NA	MFS transporter
227	N2750	NCHU2750_42910	CP030828	175	203743	205059	1317	-1	gudP	MFS transporter
227	N2750	NCHU2750_45540	CP030828	436	524243	525565	1323	-1	NA	MFS transporter
227	N2750	NCHU2750_48940	CP030829	118	133848	135146	1299	1	NA	hypothetical protein
228	H540	RG540_CH05290	HG938353	522	557068	558048	981	-1	NA	Extra-cytoplasmic solute receptor
228	H540	RG540_CH22390	HG938353	2209	2221852	2222832	981	1	NA	Extra-cytoplasmic solute receptor
228	H540	RG540_PA00960	HG938354	96	90549	91532	984	1	NA	Extra-cytoplasmic solute receptor
228	H540	RG540_PA00970	HG938354	97	91605	92582	978	1	NA	Extra-cytoplasmic solute receptor
228	H540	RG540_PA00980	HG938354	98	92666	93649	984	1	NA	Extra-cytoplasmic solute receptor
229	H540	RG540_CH09370	HG938353	928	909374	909634	261	-1	NA	Hypothetical protein
229	H540	RG540_CH09400	HG938353	931	910464	910679	216	-1	NA	Hypothetical protein
229	H540	RG540_CH09420	HG938353	933	911126	911350	225	-1	NA	Hypothetical protein
229	H540	RG540_CH27630	HG938353	2731	2751396	2751623	228	-1	NA	Hypothetical protein
229	H540	RG540_CH27640	HG938353	2732	2751710	2751931	222	-1	NA	Hypothetical protein
230	H540	RG540_CH14670	HG938353	1448	1413309	1414391	1083	1	NA	Putative TIM-barrel fold metal-dependent hydrolase
230	H540	RG540_CH14680	HG938353	1449	1414395	1415498	1104	1	NA	Putative TIM-barrel fold metal-dependent hydrolase
230	H540	RG540_CH22750	HG938353	2245	2264340	2265419	1080	1	NA	Putative TIM-barrel fold metal-dependent hydrolase
230	H540	RG540_CH22760	HG938353	2246	2265423	2266526	1104	1	NA	BarH protein
230	H540	RG540_PA01020	HG938354	102	97346	98575	1230	-1	NA	5-carboxyvanillate decarboxylase
231	H540	RG540_CH16680	HG938353	1642	1604188	1605048	861	1	NA	NmrA family protein
231	H540	RG540_CH19800	HG938353	1951	1929054	1929914	861	-1	NA	Putative nucleotide-diphosphate-sugar epimerase
231	H540	RG540_CH44850	HG938353	4428	4595811	4596683	873	-1	NA	NmrA family protein
231	H540	RG540_PA05370	HG938354	535	551077	551955	879	-1	NA	NmrA family protein
231	H540	RG540_PA16100	HG938354	1607	1706281	1707165	885	1	NA	NmrA family protein
232	Ach5	Ach5_00010	CP011246	1	266	1024	759	1	NA	PEP synthetase regulatory protein
232	C58	Atu0001	AE007869	1	203	1024	822	1	NA	conserved hypothetical protein
232	H540	RG540_CH40410	HG938353	3992	4152746	4153567	822	1	NA	Putative pyruvate, phosphate dikinase regulatory protein
232	N2750	NCHU2750_37240	CP030827	3704	3907880	3908641	762	1	NA	phosphoenolpyruvate synthase regulatory protein
233	Ach5	Ach5_00020	CP011246	2	1056	1655	600	1	maf	septum formation protein
233	C58	Atu0002	AE007869	2	1056	1655	600	1	maf	putative inhibitor of septum formation
233	H540	RG540_CH40420	HG938353	3993	4153600	4154193	594	1	NA	Nucleotide-binding protein implicated in inhibition of septum formation
233	N2750	NCHU2750_37250	CP030827	3705	3908723	3909265	543	1	maf	septum formation protein
234	Ach5	Ach5_00030	CP011246	3	1648	2508	861	1	aroE	shikimate 5-dehydrogenase
234	C58	Atu0003	AE007869	3	1648	2508	861	1	aroE	shikimate 5-dehydrogenase
234	H540	RG540_CH40430	HG938353	3994	4154186	4155046	861	1	NA	Shikimate dehydrogenase
234	N2750	NCHU2750_37260	CP030827	3706	3909258	3910118	861	1	aroE	shikimate 5-dehydrogenase
235	Ach5	Ach5_00040	CP011246	4	2508	3116	609	1	coaE	dephospho-CoA kinase
235	C58	Atu0004	AE007869	4	2508	3089	582	1	coaE	dephospho-CoA kinase
235	H540	RG540_CH40440	HG938353	3995	4155043	4155654	612	1	NA	Dephospho-CoA kinase
235	N2750	NCHU2750_37270	CP030827	3707	3910115	3910720	606	1	coaE	dephospho-CoA kinase
236	Ach5	Ach5_00050	CP011246	5	3109	3810	702	1	dnaQ	DNA polymerase III, epsilon chain
236	C58	Atu0005	AE007869	5	3110	3808	699	1	dnaQ	DNA polymerase III, epsilon chain
236	H540	RG540_CH40450	HG938353	3996	4155647	4156351	705	1	NA	DNA polymerase III, epsilon subunit
236	N2750	NCHU2750_37280	CP030827	3708	3910713	3911423	711	1	NA	DNA polymerase III subunit epsilon
237	Ach5	Ach5_00060	CP011246	6	3931	4413	483	-1	secB	protein-export protein SECB
237	C58	Atu0006	AE007869	6	3907	4389	483	-1	secB	protein-export protein SECB
237	H540	RG540_CH40460	HG938353	3997	4156403	4156879	477	-1	secB	Protein-export protein SecB
237	N2750	NCHU2750_37290	CP030827	3709	3911504	3911980	477	-1	secB	preprotein translocase subunit
238	Ach5	Ach5_00070	CP011246	7	4513	5070	558	-1	fxsA	exclusion suppressor FxsA
238	C58	Atu0007	AE007869	7	4493	5029	537	-1	fxsA	conserved hypothetical protein
238	H540	RG540_CH40470	HG938353	3998	4156965	4157480	516	-1	NA	FxsA cytoplasmic membrane protein
238	N2750	NCHU2750_37300	CP030827	3710	3912058	3912594	537	-1	fxsA	exclusion suppressor
239	Ach5	Ach5_00080	CP011246	8	5212	5910	699	1	NA	calcium-binding protein
239	C58	Atu0008	AE007869	8	5215	5868	654	1	NA	conserved hypothetical protein
239	H540	RG540_CH40480	HG938353	3999	4157595	4158305	711	1	NA	Import inner membrane translocase subunit Tim44
239	N2750	NCHU2750_37310	CP030827	3711	3912715	3913419	705	1	NA	calcium-binding protein
240	Ach5	Ach5_00090	CP011246	9	5907	7019	1113	1	mltA	membrane-bound lytic murein transglycosylase
240	C58	Atu0009	AE007869	9	5865	6977	1113	1	mltA	membrane-bound lytic murein transglycosylase
240	H540	RG540_CH40490	HG938353	4000	4158302	4159420	1119	1	NA	MltA domain protein
240	N2750	NCHU2750_37320	CP030827	3712	3913416	3914537	1122	1	mltA	membrane-bound lytic murein transglycosylase
241	Ach5	Ach5_00100	CP011246	10	7016	7585	570	1	NA	DNA mismatch repair protein MutS
241	C58	Atu0010	AE007869	10	6974	7543	570	1	NA	conserved hypothetical protein
241	H540	RG540_CH40500	HG938353	4001	4159417	4159998	582	1	NA	Smr protein/MutS2
241	N2750	NCHU2750_37330	CP030827	3713	3914534	3915094	561	1	NA	Smr protein/MutS2
242	Ach5	Ach5_00110	CP011246	11	7582	7947	366	1	NA	transcriptional regulator
242	C58	Atu0011	AE007869	11	7540	7905	366	1	NA	transcriptional regulator
242	H540	RG540_CH40510	HG938353	4002	4159995	4160360	366	1	NA	Transcriptional regulator, XRE family
242	N2750	NCHU2750_37340	CP030827	3714	3915091	3915447	357	1	NA	transcriptional regulator
243	Ach5	Ach5_00120	CP011246	12	8103	10538	2436	1	gyrB	DNA gyrase subunit B
243	C58	Atu0012	AE007869	12	8064	10499	2436	1	gyrB	DNA gyrase subunit B
243	H540	RG540_CH40520	HG938353	4003	4160499	4162934	2436	1	NA	DNA gyrase, B subunit
243	N2750	NCHU2750_37350	CP030827	3715	3915594	3918029	2436	1	gyrB	DNA gyrase subunit B
244	Ach5	Ach5_00130	CP011246	13	10642	11154	513	-1	NA	NAD(P)H-flavin oxidoreductase
244	C58	Atu0013	AE007869	13	10604	11206	603	-1	NA	NAD(P)H-flavin oxidoreductase
244	H540	RG540_CH40530	HG938353	4004	4163070	4163669	600	-1	NA	Nitroreductase
244	N2750	NCHU2750_37360	CP030827	3716	3918132	3918731	600	-1	NA	nitroreductase
245	Ach5	Ach5_00140	CP011246	14	11372	12214	843	1	hpcE	2-hydroxyhepta-2,4-diene-1,7-dioate isomerase
245	C58	Atu0014	AE007869	14	11335	12177	843	1	hpcE	2-hydroxyhepta-2,4-diene-1,7-dioate isomerase
245	H540	RG540_CH40540	HG938353	4005	4163825	4164667	843	1	NA	2,4-diketo-3-deoxy-L-fuconate hydrolase
245	N2750	NCHU2750_47220	CP030828	602	704324	705169	846	1	hpcE	2-hydroxyhepta-2,4-diene-1,7-dioate isomerase
246	Ach5	Ach5_00150	CP011246	15	12340	13572	1233	1	depA	intracellular PHB depolymerase
246	C58	Atu0015	AE007869	15	12339	13535	1197	1	depA	intracellular PHB depolymerase
246	H540	RG540_CH40550	HG938353	4006	4164817	4166211	1395	1	NA	Polyhydroxyalkanoate depolymerase, intracellular
246	N2750	NCHU2750_37370	CP030827	3717	3918855	3920222	1368	1	depA	intracellular PHB depolymerase
247	Ach5	Ach5_00160	CP011246	16	13641	14408	768	1	NA	zinc metallopeptidase
247	C58	Atu0016	AE007869	16	13605	14372	768	1	NA	conserved hypothetical protein
247	H540	RG540_CH40570	HG938353	4008	4166874	4167635	762	1	NA	Zinc metallopeptidase
247	N2750	NCHU2750_37390	CP030827	3719	3920869	3921630	762	1	NA	metal-dependent hydrolase
248	Ach5	Ach5_00170	CP011246	17	14511	15173	663	1	trpF	N-(5-phosphoribosyl) anthranilate isomerase
248	C58	Atu0017	AE007869	17	14475	15137	663	1	trpF	N-(5-phosphoribosyl) anthranilate isomerase
248	H540	RG540_CH40590	HG938353	4010	4168434	4169090	657	1	NA	Phosphoribosylanthranilate isomerase
248	N2750	NCHU2750_37410	CP030827	3721	3923056	3923712	657	1	trpF	N-(5-phosphoribosyl) anthranilate isomerase
249	Ach5	Ach5_00180	CP011246	18	15175	16395	1221	1	trpB	tryptophan synthase beta subunit
249	C58	Atu0018	AE007869	18	15139	16359	1221	1	trpB	tryptophan synthase beta subunit
249	H540	RG540_CH40600	HG938353	4011	4169102	4170322	1221	1	NA	Tryptophan synthase beta chain
249	N2750	NCHU2750_37420	CP030827	3722	3923724	3924944	1221	1	trpB	tryptophan synthase beta subunit
250	Ach5	Ach5_00190	CP011246	19	16400	17239	840	1	trpA	tryptophan synthase alpha subunit
250	C58	Atu0019	AE007869	19	16364	17203	840	1	trpA	tryptophan synthase alpha subunit
250	H540	RG540_CH40610	HG938353	4012	4170324	4171163	840	1	NA	Tryptophan synthase alpha chain
250	N2750	NCHU2750_37430	CP030827	3723	3924947	3925786	840	1	trpA	tryptophan synthase alpha subunit
251	Ach5	Ach5_00200	CP011246	20	17267	18160	894	1	accD	acetyl-CoA carboxylase, beta subunit
251	C58	Atu0020	AE007869	20	17231	18127	897	1	accD	acetyl-coenzyme A carboxyl transferase, beta subunit
251	H540	RG540_CH40620	HG938353	4013	4171203	4172099	897	1	NA	Acetyl-CoA carboxylase, carboxyl transferase, beta subunit
251	N2750	NCHU2750_37440	CP030827	3724	3925831	3926721	891	1	accD	acetyl-CoA carboxylase carboxyl transferase beta subunit
252	Ach5	Ach5_00210	CP011246	21	18282	19625	1344	1	folC	folylpolyglutamate synthase
252	C58	Atu0021	AE007869	21	18250	19593	1344	1	folC	folylpolyglutamate synthase
252	H540	RG540_CH40630	HG938353	4014	4172133	4173485	1353	1	folC	Bifunctional protein FolC
252	N2750	NCHU2750_37450	CP030827	3725	3926751	3928103	1353	1	folC	folylpolyglutamate synthase
253	Ach5	Ach5_00220	CP011246	22	19675	19995	321	-1	trxA	thioredoxin
253	C58	Atu0022	AE007869	22	19641	19961	321	-1	trxA	thioredoxin
253	H540	RG540_CH40640	HG938353	4015	4173565	4173885	321	-1	NA	Thioredoxin
253	N2750	NCHU2750_37460	CP030827	3726	3928860	3929180	321	-1	trxA	thioredoxin
254	Ach5	Ach5_00230	CP011246	23	20073	23630	3558	-1	uvrD	ATP-dependent DNA helicase
254	C58	Atu0023	AE007869	23	20039	23596	3558	-1	uvrD	ATP-dependant DNA helicase
254	H540	RG540_CH40650	HG938353	4016	4173958	4177503	3546	-1	addA	Double-strand break repair helicase AddA
254	N2750	NCHU2750_37470	CP030827	3727	3929252	3932824	3573	-1	addA	ATP-dependent helicase/nuclease subunit A
255	Ach5	Ach5_00240	CP011246	24	23620	26805	3186	-1	NA	exonuclease RecB
255	C58	Atu0024	AE007869	24	23586	26771	3186	-1	NA	conserved hypothetical protein
255	H540	RG540_CH40660	HG938353	4017	4177496	4180699	3204	-1	addB	Double-strand break repair protein AddB
255	N2750	NCHU2750_37480	CP030827	3728	3932817	3936020	3204	-1	addB	ATP-dependent helicase/nuclease subunit B
256	Ach5	Ach5_00250	CP011246	25	26802	27539	738	-1	NA	mannose-1-phosphate guanylyltransferase
256	C58	Atu0025	AE007869	25	26768	27505	738	-1	NA	conserved hypothetical protein
256	H540	RG540_CH40670	HG938353	4018	4180696	4181442	747	-1	NA	Nucleotidyl transferase
256	N2750	NCHU2750_37490	CP030827	3729	3936026	3936772	747	-1	NA	mannose-1-phosphate guanylyltransferase
257	Ach5	Ach5_00260	CP011246	26	27563	29068	1506	-1	NA	chlorosome protein
257	C58	Atu0026	AE007869	26	27520	29031	1512	-1	NA	conserved hypothetical protein
257	H540	RG540_CH40680	HG938353	4019	4181455	4182966	1512	-1	NA	YjeE family ATPase
257	N2750	NCHU2750_37500	CP030827	3730	3936786	3938297	1512	-1	NA	tRNA (adenosine(37)-N6)-threonylcarbamoyltransferase complex ATPase subunit type 1 TsaE
258	Ach5	Ach5_00270	CP011246	27	29065	31647	2583	-1	NA	two component sensor kinase
258	C58	Atu0027	AE007869	27	29028	31673	2646	-1	NA	two component sensor kinase
258	H540	RG540_CH40690	HG938353	4020	4182963	4185557	2595	-1	divL	Sensor protein DivL
258	N2750	NCHU2750_37510	CP030827	3731	3938294	3940858	2565	-1	NA	alkaline phosphatase
259	Ach5	Ach5_00280	CP011246	28	31856	33256	1401	-1	ahcY	S-adenosylhomocysteine hydrolase
259	C58	Atu0029	AE007869	29	31882	33282	1401	-1	ahcY	S-adenosylhomocysteine hydrolase
259	H540	RG540_CH40700	HG938353	4021	4185831	4187231	1401	-1	NA	S-adenosyl-L-homocysteine hydrolase
259	N2750	NCHU2750_37520	CP030827	3732	3941065	3942465	1401	-1	ahcY	S-adenosyl-L-homocysteine hydrolase
260	Ach5	Ach5_00290	CP011246	29	33387	33662	276	-1	ptsH	phosphocarrier protein HPr
260	C58	Atu0030	AE007869	30	33411	33686	276	-1	ptsH	phosphocarrier protein HPr
260	H540	RG540_CH40710	HG938353	4022	4187406	4187684	279	-1	NA	Phosphocarrier protein HPr
260	N2750	NCHU2750_37530	CP030827	3733	3942628	3942903	276	-1	ptsH	phosphocarrier protein
261	Ach5	Ach5_00300	CP011246	30	33675	34076	402	-1	manX	PTS system, mannose-specific IIA component
261	C58	Atu0031	AE007869	31	33698	34099	402	-1	NA	PTS system, IIA component
261	H540	RG540_CH40720	HG938353	4023	4187698	4188099	402	-1	NA	PTS system fructose subfamily IIA component
261	N2750	NCHU2750_37540	CP030827	3734	3942915	3943316	402	-1	manX	PTS fructose transporter subunit IIA
262	Ach5	Ach5_00310	CP011246	31	34202	34666	465	-1	NA	serine kinase
262	C58	Atu0032	AE007869	32	34225	34689	465	-1	NA	conserved hypothetical protein
262	H540	RG540_CH40730	HG938353	4024	4188202	4188690	489	-1	NA	HPr kinase
262	N2750	NCHU2750_37550	CP030827	3735	3943441	3943908	468	-1	NA	serine kinase
263	Ach5	Ach5_00320	CP011246	32	34656	36446	1791	-1	chvG	two component sensor kinase
263	C58	Atu0033	AE007869	33	34679	36469	1791	-1	chvG	two component sensor kinase
263	H540	RG540_CH40740	HG938353	4025	4188687	4190441	1755	-1	chvG	Sensor protein ChvG
263	N2750	NCHU2750_37560	CP030827	3736	3943905	3945701	1797	-1	chvG	two component sensor kinase
264	Ach5	Ach5_00330	CP011246	33	36499	37248	750	-1	chvI	two component response regulator
264	C58	Atu0034	AE007869	34	36525	37250	726	-1	chvI	two component response regulator
264	H540	RG540_CH40750	HG938353	4026	4190546	4191292	747	-1	chvI	Transcriptional regulatory protein ChvI
264	N2750	NCHU2750_37570	CP030827	3737	3945776	3946516	741	-1	chvI	two component response regulator
265	Ach5	Ach5_00340	CP011246	34	37567	39177	1611	1	pckA	phosphoenolpyruvate carboxykinase
265	C58	Atu0035	AE007869	35	37589	39199	1611	1	pckA	phosphoenolpyruvate carboxykinase
265	H540	RG540_CH40760	HG938353	4027	4191600	4193213	1614	1	NA	Phosphoenolpyruvate carboxykinase [ATP]
265	N2750	NCHU2750_37580	CP030827	3738	3946847	3948457	1611	1	pckA	phosphoenolpyruvate carboxykinase
266	Ach5	Ach5_00350	CP011246	35	39290	39724	435	1	NA	peptide chain release factor I
266	C58	Atu0036	AE007869	36	39327	39761	435	1	NA	conserved hypothetical protein
266	H540	RG540_CH40770	HG938353	4028	4193373	4193807	435	1	NA	Class I peptide chain release factor
266	N2750	NCHU2750_37590	CP030827	3739	3948592	3949047	456	1	yaeJ	ribosome-associated protein
267	Ach5	Ach5_00370	CP011246	37	40309	41310	1002	-1	panK	pantothenate kinase
267	C58	Atu0037	AE007869	37	39781	40749	969	-1	panK	pantothenate kinase
267	H540	RG540_CH40790	HG938353	4030	4194467	4195462	996	-1	NA	Pantothenate kinase
267	N2750	NCHU2750_37610	CP030827	3741	3949702	3950691	990	-1	panK	pantothenate kinase
268	Ach5	Ach5_00380	CP011246	38	41307	41630	324	-1	hisE	phosphoribosyl-ATP pyrophosphohydrolase
268	C58	Atu0038	AE007869	38	40779	41102	324	-1	hisE	phosphoribosyl-ATP pyrophosphohydrolase
268	H540	RG540_CH40800	HG938353	4031	4195459	4195782	324	-1	NA	Phosphoribosyl-ATP diphosphatase
268	N2750	NCHU2750_37620	CP030827	3742	3950688	3951011	324	-1	hisE	phosphoribosyl-ATP pyrophosphohydrolase
269	Ach5	Ach5_00390	CP011246	39	41647	42423	777	-1	hisF	imidazoleglycerol-phosphate synthase cyclase
269	C58	Atu0039	AE007869	39	41118	41894	777	-1	hisF	imidazoleglycerol-phosphate synthase cyclase
269	H540	RG540_CH40810	HG938353	4032	4195801	4196577	777	-1	NA	IGP synthase cyclase subunit
269	N2750	NCHU2750_37630	CP030827	3743	3951022	3951798	777	-1	hisF	imidazoleglycerol phosphate synthase
270	Ach5	Ach5_00400	CP011246	40	42420	43163	744	-1	hisA	phosphoribosylformino-5-aminoimidazole carboxamide ribotide isomerase
270	C58	Atu0040	AE007869	40	41891	42634	744	-1	hisA	phosphoribosylformino-5-aminoimidazole carboxamide ribotide isomerase
270	H540	RG540_CH40820	HG938353	4033	4196574	4197317	744	-1	NA	1-(5-phosphoribosyl)-5-[(5- phosphoribosylamino)methylideneamino] imidazole-4-carboxamide isomerase
270	N2750	NCHU2750_37650	CP030827	3745	3951902	3952645	744	-1	hisA	1-(5-phosphoribosyl)-5-[(5- phosphoribosylamino)methylideneamino] imidazole-4-carboxamide isomerase
271	Ach5	Ach5_00410	CP011246	41	43165	43815	651	-1	hisH	glutamine amidotransferase
271	C58	Atu0041	AE007869	41	42636	43286	651	-1	hisH	glutamine amidotransferase
271	H540	RG540_CH40830	HG938353	4034	4197347	4197997	651	-1	NA	IGP synthase glutamine amidotransferase subunit
271	N2750	NCHU2750_37660	CP030827	3746	3952675	3953325	651	-1	hisH	glutamine amidotransferase
272	Ach5	Ach5_00420	CP011246	42	43817	44311	495	-1	NA	hypothetical protein
272	C58	Atu8115	AE007869	42	43288	43782	495	-1	NA	Hypothetical Protein
272	H540	RG540_CH40840	HG938353	4035	4197997	4198488	492	-1	NA	Hypothetical protein
272	N2750	NCHU2750_37670	CP030827	3747	3953325	3953810	486	-1	NA	hypothetical protein
273	Ach5	Ach5_00430	CP011246	43	44335	44931	597	-1	hisB	imidazoleglycerol-phosphate dehydratase
273	C58	Atu0043	AE007869	43	43805	44401	597	-1	hisB	imidazoleglycerol-phosphate dehydratase
273	H540	RG540_CH40850	HG938353	4036	4198508	4199116	609	-1	NA	Imidazoleglycerol-phosphate dehydratase
273	N2750	NCHU2750_37680	CP030827	3748	3953830	3954438	609	-1	hisB	imidazoleglycerol phosphate dehydratase
274	Ach5	Ach5_00440	CP011246	44	45135	45659	525	1	hslV	heat shock protein hslV
274	C58	Atu0044	AE007869	44	44644	45126	483	1	hslV	heat shock protein hslV
274	H540	RG540_CH40860	HG938353	4037	4199349	4199834	486	1	hslV	ATP-dependent protease subunit HslV
274	N2750	NCHU2750_37690	CP030827	3749	3954675	3955202	528	1	hslV	ATP-dependent HslUV protease peptidase subunit
275	Ach5	Ach5_00450	CP011246	45	45747	47054	1308	1	hslU	heat shock chaperone
275	C58	Atu0045	AE007869	45	45214	46521	1308	1	hslU	heat shock chaperone
275	H540	RG540_CH40880	HG938353	4039	4200342	4201649	1308	1	hslU	ATP-dependent protease ATPase subunit HslU
275	N2750	NCHU2750_37700	CP030827	3750	3955279	3956589	1311	1	hslU	ATP-dependent HslUV protease ATPase subunit
276	Ach5	Ach5_00460	CP011246	46	47243	48208	966	1	NA	hypothetical protein
276	C58	Atu0046	AE007869	46	46716	47681	966	1	NA	conserved hypothetical protein
276	H540	RG540_CH40890	HG938353	4040	4201803	4202798	996	1	NA	Hypothetical protein
276	N2750	NCHU2750_37710	CP030827	3751	3956738	3957730	993	1	NA	hypothetical protein
277	Ach5	Ach5_00480	CP011246	48	50651	51352	702	-1	NA	hypothetical protein
277	C58	Atu0048	AE007869	48	50151	50864	714	-1	NA	conserved hypothetical protein
277	H540	RG540_CH40950	HG938353	4046	4209744	4210415	672	-1	NA	ErfK/YbiS/YcfS/YnhG family protein
277	N2750	NCHU2750_37750	CP030827	3755	3963668	3964348	681	-1	NA	transpeptidase
278	Ach5	Ach5_00490	CP011246	49	51536	52021	486	1	NA	hypothetical protein
278	C58	Atu0049	AE007869	49	51048	51533	486	1	NA	conserved hypothetical protein
278	H540	RG540_CH40960	HG938353	4047	4210595	4211083	489	1	NA	Protein containing DUF1052
278	N2750	NCHU2750_37760	CP030827	3756	3964522	3965010	489	1	NA	hypothetical protein
279	Ach5	Ach5_00500	CP011246	50	52081	52665	585	-1	actR	two component response regulator
279	C58	Atu0050	AE007869	50	51594	52181	588	-1	actR	two component response regulator
279	H540	RG540_CH40970	HG938353	4048	4211085	4211660	576	-1	regA	Photosynthetic apparatus regulatory protein RegA
279	N2750	NCHU2750_37770	CP030827	3757	3965037	3965612	576	-1	regA	two-component system, response regulator
280	Ach5	Ach5_00510	CP011246	51	52733	54070	1338	-1	actS	two component sensor kinase
280	C58	Atu0051	AE007869	51	52255	53562	1308	-1	actS	two component sensor kinase
280	H540	RG540_CH40980	HG938353	4049	4211727	4213133	1407	-1	regB	Sensor histidine kinase RegB
280	N2750	NCHU2750_37780	CP030827	3758	3965676	3966983	1308	-1	regB	two-component system, sensor histidine kinase
281	Ach5	Ach5_00520	CP011246	52	54070	56556	2487	-1	hrpB	helicase
281	C58	Atu0052	AE007869	52	53592	56078	2487	-1	hrpB	helicase
281	H540	RG540_CH40990	HG938353	4050	4213130	4215616	2487	-1	hrpB	ATP-dependent helicase HrpB
281	N2750	NCHU2750_37790	CP030827	3759	3967065	3969602	2538	-1	hrpB	ATP-dependent helicase
282	Ach5	Ach5_00530	CP011246	53	63616	65424	1809	1	recQ	ATP-dependent DNA helicase
282	C58	Atu0061	AE007869	55	63196	65004	1809	1	recQ	ATP-dependent DNA helicase
282	H540	RG540_CH14520	HG938353	1433	1394434	1396293	1860	1	recQ	ATP-dependent DNA helicase RecQ
282	N2750	NCHU2750_36190	CP030827	3599	3779561	3781420	1860	-1	recQ	ATP-dependent DNA helicase
283	Ach5	Ach5_00540	CP011246	54	65479	66711	1233	-1	frcR	transcriptional regulator, ROK family
283	C58	Atu0062	AE007869	56	65054	66286	1233	-1	frcR	transcriptional regulator, ROK family
283	H540	RG540_CH23830	HG938353	2353	2379046	2380287	1242	-1	NA	ROK family protein
283	N2750	NCHU2750_45020	CP030828	384	458805	460031	1227	-1	NA	ROK family transcriptional regulator
284	Ach5	Ach5_00550	CP011246	55	66978	68000	1023	1	frcB	fructose transport system substrate-binding protein
284	C58	Atu0063	AE007869	57	66551	67573	1023	1	frcB	ABC transporter, substrate binding protein (sugar)
284	H540	RG540_CH23840	HG938353	2354	2380604	2381629	1026	1	NA	Fructose ABC transporter, substrate-binding protein
284	N2750	NCHU2750_45030	CP030828	385	460247	461272	1026	1	frcB	fructose ABC transporter substrate-binding protein
285	Ach5	Ach5_00560	CP011246	56	68224	69306	1083	1	frcC	fructose transport system permease protein
285	C58	Atu0064	AE007869	58	67798	68880	1083	1	frcC	ABC transporter, membrane spanning protein (sugar)
285	H540	RG540_CH23850	HG938353	2355	2381771	2382835	1065	1	NA	Fructose ABC transporter, permease protein
285	N2750	NCHU2750_45040	CP030828	386	461378	462457	1080	1	frcC	fructose ABC transporter permease
286	Ach5	Ach5_00570	CP011246	57	69306	70088	783	1	frcA	fructose transport system ATP-binding protein
286	C58	Atu0065	AE007869	59	68880	69662	783	1	frcA	ABC transporter, nucleotide binding/ATPase protein (sugar)
286	H540	RG540_CH23860	HG938353	2356	2382838	2383617	780	1	NA	Monosaccharide ABC transporter ATP-binding protein, CUT2 family
286	N2750	NCHU2750_45050	CP030828	387	462457	463245	789	1	frcA	fructose ABC transporter ATP-binding protein
287	Ach5	Ach5_00640	CP011246	64	76424	77551	1128	1	recF	DNA replication and repair protein RecF
287	C58	Atu0073	AE007869	66	76045	77172	1128	1	NA	recF-like protein
287	H540	RG540_CH42930	HG938353	4237	4423248	4424372	1125	-1	recF	DNA replication and repair protein RecF
287	N2750	NCHU2750_38960	CP030827	3876	4098500	4099636	1137	-1	recF	DNA replication and repair protein
288	Ach5	Ach5_00650	CP011246	65	77574	78341	768	1	moeB	molybdopterin biosynthesis protein
288	C58	Atu0074	AE007869	67	77195	77956	762	1	moeB	molybdopterin biosynthesis protein
288	H540	RG540_CH42920	HG938353	4236	4422419	4423204	786	-1	moeB	Molybdopterin biosynthesis protein MoeB
288	N2750	NCHU2750_38950	CP030827	3875	4097662	4098468	807	-1	moeB	molybdopterin biosynthesis protein
289	Ach5	Ach5_00660	CP011246	66	78338	78814	477	1	NA	acetyltransferase
289	C58	Atu0075	AE007869	68	77960	78436	477	1	NA	conserved hypothetical protein
289	H540	RG540_CH42910	HG938353	4235	4421910	4422422	513	-1	NA	Acetyltransferase, N-acetylglutamate synthase
289	N2750	NCHU2750_38940	CP030827	3874	4097192	4097665	474	-1	NA	acetyltransferase
290	Ach5	Ach5_00670	CP011246	67	78894	79898	1005	-1	NA	D-isomer specific 2-hydroxyacid dehydrogenases family protein
290	C58	Atu0077	AE007869	70	79181	80185	1005	-1	NA	D-isomer specific 2-hydroxyacid dehydrogenases family protein
290	H540	RG540_CH42900	HG938353	4234	4420905	4421909	1005	1	NA	Glyoxylate reductase
290	N2750	NCHU2750_38930	CP030827	3873	4096122	4097126	1005	1	NA	2-hydroxyacid dehydrogenase
291	Ach5	Ach5_00680	CP011246	68	80073	80612	540	1	NA	hypothetical protein
291	C58	Atu0078	AE007869	71	80360	80899	540	1	NA	conserved hypothetical protein
291	H540	RG540_CH42890	HG938353	4233	4420110	4420652	543	-1	NA	Bacterial SH3-like region
291	N2750	NCHU2750_38920	CP030827	3872	4095428	4095967	540	-1	NA	aspartyl-tRNA synthetase
292	Ach5	Ach5_00690	CP011246	69	80605	81597	993	-1	NA	carbohydrate kinase
292	C58	Atu0079	AE007869	72	80892	81884	993	-1	NA	Atu0079-1 mutant of pfkB family carbohydrate kinase
292	H540	RG540_CH42880	HG938353	4232	4419099	4420091	993	1	NA	PfkB domain protein
292	N2750	NCHU2750_38910	CP030827	3871	4094443	4095435	993	1	NA	carbohydrate kinase
293	Ach5	Ach5_00700	CP011246	70	82133	83077	945	1	NA	permease
293	C58	Atu0080	AE007869	73	82362	83306	945	1	NA	permease
293	H540	RG540_CH42870	HG938353	4231	4417793	4418728	936	-1	NA	Auxin Efflux Carrier
293	N2750	NCHU2750_38900	CP030827	3870	4093191	4094135	945	-1	NA	transporter
294	Ach5	Ach5_00710	CP011246	71	83093	84109	1017	-1	rsmC	ribosomal RNA small subunit methyltransferase
294	C58	Atu0081	AE007869	74	83313	84329	1017	-1	rsmC	ribosomal RNA small subunit methyltransferase
294	H540	RG540_CH41980	HG938353	4143	4324827	4325834	1008	1	NA	Ribosomal RNA small subunit methyltransferase C
294	N2750	NCHU2750_38320	CP030827	3812	4033622	4034629	1008	1	rsmC	16S rRNA (guanine1207-N2)-methyltransferase
295	Ach5	Ach5_00720	CP011246	72	84185	86332	2148	-1	pnpA	polyribonucleotide nucleotidyltransferase
295	C58	Atu0082	AE007869	75	84465	86606	2142	-1	pnpA	polyribonucleotide nucleotidyltransferase
295	H540	RG540_CH41970	HG938353	4142	4322604	4324736	2133	1	NA	Polyribonucleotide nucleotidyltransferase
295	N2750	NCHU2750_38310	CP030827	3811	4031389	4033524	2136	1	pnp	polyribonucleotide nucleotidyltransferase
296	Ach5	Ach5_00730	CP011246	73	86604	86873	270	-1	rpsO	30S ribosomal protein S15
296	C58	Atu0084	AE007869	76	86872	87141	270	-1	rpsO	30S ribosomal protein S15
296	H540	RG540_CH41960	HG938353	4141	4322000	4322269	270	1	NA	30S ribosomal protein S15
296	N2750	NCHU2750_38300	CP030827	3810	4030824	4031093	270	1	rpsO	30S ribosomal protein S15
297	Ach5	Ach5_00740	CP011246	74	87037	87984	948	-1	truB	tRNA pseudouridine 55 synthase
297	C58	Atu0085	AE007869	77	87307	88254	948	-1	truB	tRNA pseudouridine 55 synthase
297	H540	RG540_CH41950	HG938353	4140	4320919	4321848	930	1	NA	TRNA pseudouridylate synthase
297	N2750	NCHU2750_38290	CP030827	3809	4029508	4030437	930	1	truB	tRNA pseudouridine synthase B
298	Ach5	Ach5_00750	CP011246	75	87988	88404	417	-1	rbfA	ribosome-binding factor A
298	C58	Atu0086	AE007869	78	88258	88674	417	-1	rbfA	ribosome-binding factor A
298	H540	RG540_CH41940	HG938353	4139	4320499	4320906	408	1	NA	Ribosome-binding factor A
298	N2750	NCHU2750_38280	CP030827	3808	4029079	4029483	405	1	rbfA	ribosome-binding factor A
299	Ach5	Ach5_00760	CP011246	76	88480	91227	2748	-1	infB	translation initiation factor IF-2
299	C58	Atu0087	AE007869	79	88750	91491	2742	-1	infB	translation initiation factor IF-2
299	H540	RG540_CH42680	HG938353	4212	4397811	4400630	2820	-1	iF-2	Translation initiation factor IF-2
299	N2750	NCHU2750_38740	CP030827	3854	4075769	4078603	2835	-1	infB	translation initiation factor IF-2
300	Ach5	Ach5_00770	CP011246	77	91330	92031	702	-1	NA	DNA-binding protein
300	C58	Atu0088	AE007869	80	91594	92295	702	-1	NA	conserved hypothetical protein
300	H540	RG540_CH42690	HG938353	4213	4400731	4401435	705	-1	NA	Putative nucleic-acid-binding protein implicated in transcription termination
300	N2750	NCHU2750_38750	CP030827	3855	4078702	4079403	702	-1	NA	DNA-binding protein
301	Ach5	Ach5_00780	CP011246	78	92028	93644	1617	-1	nusA	N-utilization substance protein A
301	C58	Atu0089	AE007869	81	92292	93908	1617	-1	nusA	N-utilization substance protein A
301	H540	RG540_CH42700	HG938353	4214	4401432	4403048	1617	-1	NA	NusA antitermination factor
301	N2750	NCHU2750_38760	CP030827	3856	4079400	4081013	1614	-1	nusA	transcription termination factor
302	Ach5	Ach5_00790	CP011246	79	93709	94305	597	-1	NA	ribosome maturation factor RimP
302	C58	Atu0090	AE007869	82	93972	94568	597	-1	NA	conserved hypothetical protein
302	H540	RG540_CH42710	HG938353	4215	4403116	4403706	591	-1	rimP	Ribosome maturation factor RimP
302	N2750	NCHU2750_38770	CP030827	3857	4081081	4081674	594	-1	rimP	ribosome maturation factor
303	Ach5	Ach5_00800	CP011246	80	94593	96221	1629	1	NA	MFS permease
303	C58	Atu0091	AE007869	83	94974	96485	1512	1	NA	MFS permease
303	H540	RG540_CH42720	HG938353	4216	4403949	4405580	1632	1	NA	MFS permease
303	N2750	NCHU2750_38780	CP030827	3858	4081910	4083541	1632	1	NA	ABC transporter permease
304	Ach5	Ach5_00820	CP011246	82	96785	98107	1323	-1	mltB	lytic murein transglycosylase
304	C58	Atu0092	AE007869	84	96508	97773	1266	-1	mltB	lytic murein transglycosylase
304	H540	RG540_CH42740	HG938353	4218	4406042	4407310	1269	-1	NA	Lytic murein transglycosylase
304	N2750	NCHU2750_38790	CP030827	3859	4083554	4084795	1242	-1	NA	lytic murein transglycosylase
305	Ach5	Ach5_00830	CP011246	83	98147	98752	606	-1	recR	recombination protein
305	C58	Atu0093	AE007869	85	97808	98413	606	-1	recR	Recombination protein
305	H540	RG540_CH42750	HG938353	4219	4407517	4408122	606	-1	recR	Recombination protein RecR
305	N2750	NCHU2750_38800	CP030827	3860	4084805	4085410	606	-1	recR	recombination protein
306	Ach5	Ach5_00840	CP011246	84	98790	99425	636	1	NA	molybdenum cofactor biosysynthesis protein
306	C58	Atu0094	AE007869	86	98472	99086	615	1	NA	conserved hypothetical protein
306	H540	RG540_CH42760	HG938353	4220	4408175	4408786	612	1	NA	MOSC domain containing protein
306	N2750	NCHU2750_38810	CP030827	3861	4085477	4086088	612	1	NA	molybdenum cofactor biosynthesis protein
307	Ach5	Ach5_00850	CP011246	85	99439	99762	324	-1	NA	hypothetical protein
307	C58	Atu0095	AE007869	87	99146	99469	324	-1	NA	conserved hypothetical protein
307	H540	RG540_CH42780	HG938353	4222	4409423	4409746	324	-1	NA	Nucleoid-associated protein MS1507
307	N2750	NCHU2750_38830	CP030827	3863	4086766	4087089	324	-1	NA	nucleoid-associated protein
308	Ach5	Ach5_00860	CP011246	86	99790	101667	1878	-1	dnaX	DNA polymerase III, tau chain
308	C58	Atu0096	AE007869	88	99494	101368	1875	-1	NA	DNA polymerase III, tau subunit
308	H540	RG540_CH42790	HG938353	4223	4409764	4411650	1887	-1	NA	DNA polymerase III, gamma and tau subunit
308	N2750	NCHU2750_38840	CP030827	3864	4087113	4088999	1887	-1	dnaX	DNA polymerase III tau subunit
309	Ach5	Ach5_00870	CP011246	87	102016	102420	405	1	NA	diadenosine tetraphosphate hydrolase
309	C58	Atu0097	AE007869	89	101634	102038	405	1	NA	conserved hypothetical protein
309	H540	RG540_CH42800	HG938353	4224	4411920	4412327	408	1	NA	Hit1 protein
309	N2750	NCHU2750_38850	CP030827	3865	4089290	4089700	411	1	NA	diadenosine tetraphosphate hydrolase
310	Ach5	Ach5_00880	CP011246	88	102420	103382	963	1	nudC	NAD+ diphosphatase
310	C58	Atu0098	AE007869	90	102038	103000	963	1	NA	mutT/nudix family protein
310	H540	RG540_CH42810	HG938353	4225	4412324	4413301	978	1	NA	Peroxisomal NADH pyrophosphatase NUDT12
310	N2750	NCHU2750_38860	CP030827	3866	4089697	4090656	960	1	nudC	NAD+ diphosphatase
311	Ach5	Ach5_00890	CP011246	89	103398	104273	876	-1	pheA	prephenate dehydratase
311	C58	Atu0099	AE007869	91	103016	103879	864	-1	pheA	prephenate dehydratase
311	H540	RG540_CH42840	HG938353	4228	4415342	4416205	864	-1	NA	Prephenate dehydratase
311	N2750	NCHU2750_38870	CP030827	3867	4090681	4091544	864	-1	pheA	prephenate dehydratase
312	Ach5	Ach5_00900	CP011246	90	104285	105040	756	-1	kdsB	3-deoxy-manno-octulosonate cytidylyltransferase
312	C58	Atu0100	AE007869	92	103891	104646	756	-1	kdsB	3-deoxy-manno-octulosonate cytidylyltransferase
312	H540	RG540_CH42850	HG938353	4229	4416217	4416975	759	-1	NA	3-deoxy-manno-octulosonate cytidylyltransferase
312	N2750	NCHU2750_38880	CP030827	3868	4091556	4092311	756	-1	kdsB	3-deoxy-manno-octulosonate cytidylyltransferase
313	Ach5	Ach5_00910	CP011246	91	105191	105763	573	1	cycM	cytochrome c
313	C58	Atu0101	AE007869	93	104797	105375	579	1	cycM	cytochrome c
313	H540	RG540_CH42860	HG938353	4230	4417129	4417707	579	1	NA	Cytochrome c, membrane-bound
313	N2750	NCHU2750_38890	CP030827	3869	4092499	4093077	579	1	NA	cytochrome c
314	Ach5	Ach5_00920	CP011246	92	105842	106570	729	-1	NA	exopolysaccharide production protein
314	C58	Atu0102	AE007869	94	105470	106195	726	-1	NA	exopolysaccharide production protein
314	H540	RG540_CH28250	HG938353	2793	2810380	2811156	777	1	NA	Exopolysaccharide production CDP-diacylglycerol-serine O-phosphatidyltransferase protein
314	N2750	NCHU2750_11700	CP030827	1158	1200335	1201039	705	-1	NA	exopolysaccharide biosynthesis protein
315	Ach5	Ach5_00930	CP011246	93	106873	109176	2304	-1	pbpC	penicillin-binding protein
315	C58	Atu0103	AE007869	95	106484	108778	2295	-1	pbpC	penicillin-binding protein
315	H540	RG540_CH43030	HG938353	4247	4433449	4435929	2481	-1	NA	Penicillin-binding protein, 1A family
315	N2750	NCHU2750_39060	CP030827	3886	4105680	4108337	2658	1	mrcA	penicillin-binding protein 1A
316	Ach5	Ach5_00940	CP011246	94	109315	109773	459	-1	NA	prolyl-tRNA synthetase
316	C58	Atu0104	AE007869	96	108895	109353	459	-1	NA	conserved hypothetical protein
316	H540	RG540_CH43110	HG938353	4255	4438566	4439048	483	-1	NA	YbaK/prolyl-tRNA synthetase domain protein
316	N2750	NCHU2750_39000	CP030827	3880	4102971	4103537	567	1	NA	hypothetical protein
317	Ach5	Ach5_00950	CP011246	95	110255	110464	210	1	cspA	cold shock protein
317	C58	Atu0106	AE007869	98	109823	110032	210	1	cspA	cold shock protein
317	H540	RG540_CH43120	HG938353	4256	4439521	4439730	210	1	NA	Cold shock protein
317	N2750	NCHU2750_38990	CP030827	3879	4102286	4102495	210	-1	cspA	cold shock protein
318	Ach5	Ach5_00970	CP011246	97	112512	112946	435	-1	NA	transcriptional regulator, MarR family
318	C58	Atu0109	AE007869	101	112000	112446	447	-1	NA	transcriptional regulator, MarR family
318	H540	RG540_CH43190	HG938353	4263	4445008	4445439	432	-1	NA	Transcriptional regulator, MarR family
318	N2750	NCHU2750_39110	CP030827	3891	4115070	4115507	438	-1	NA	MarR family transcriptional regulator
319	Ach5	Ach5_00980	CP011246	98	113361	116348	2988	1	polA	DNA polymerase I
319	C58	Atu0110	AE007869	103	113226	116222	2997	1	polA	DNA polymerase I
319	H540	RG540_CH43200	HG938353	4264	4445829	4448834	3006	1	NA	DNA-directed DNA polymerase
319	N2750	NCHU2750_39120	CP030827	3892	4115889	4118906	3018	1	polA	DNA polymerase I
320	Ach5	Ach5_01000	CP011246	100	117337	117522	186	1	rpmF	50S ribosomal protein L32
320	C58	Atu0112	AE007869	105	117212	117397	186	1	rpmF	50S ribosomal protein L32
320	H540	RG540_CH38010	HG938353	3759	3866389	3866574	186	-1	NA	50S ribosomal protein L32
320	N2750	NCHU2750_35390	CP030827	3519	3676959	3677144	186	-1	rpmF	50S ribosomal protein L32
321	Ach5	Ach5_01010	CP011246	101	117684	119510	1827	1	NA	two component sensor kinase
321	C58	Atu0113	AE007869	106	117518	119386	1869	1	NA	two component sensor kinase
321	H540	RG540_CH33380	HG938353	3304	3333328	3335235	1908	-1	NA	Signal transduction histidine kinase regulating C4-dicarboxylate transport system
321	N2750	NCHU2750_30500	CP030827	3030	3138319	3140151	1833	-1	dctB	two-component system, NtrC family, C4-dicarboxylate transport sensor histidine kinase DctB
322	Ach5	Ach5_01020	CP011246	102	119507	120853	1347	1	dctD	two component response regulator for C4-dicarboxylate transport
322	C58	Atu0114	AE007869	107	119383	120729	1347	1	dctD	two component response regulator
322	H540	RG540_CH33370	HG938353	3303	3331961	3333331	1371	-1	dctD	C4-dicarboxylate transport transcriptional regulatory protein DctD
322	N2750	NCHU2750_30490	CP030827	3029	3136955	3138322	1368	-1	dctD	two-component system, NtrC family, C4-dicarboxylate transport response regulator DctD
323	Ach5	Ach5_01030	CP011246	103	121051	122034	984	1	NA	hypothetical protein
323	C58	Atu0116	AE007869	109	121502	121912	411	1	NA	conserved hypothetical protein
323	H540	RG540_CH33360	HG938353	3302	3330767	3331750	984	-1	NA	Extra-cytoplasmic solute receptor
323	N2750	NCHU2750_30480	CP030827	3028	3135629	3136612	984	-1	NA	hypothetical protein
324	Ach5	Ach5_01040	CP011246	104	122135	122596	462	1	NA	membrane protein
324	C58	Atu0117	AE007869	110	122012	122473	462	1	NA	conserved hypothetical protein
324	H540	RG540_CH33350	HG938353	3301	3330113	3330574	462	-1	NA	Tripartite tricarboxylate transporter TctB family
324	N2750	NCHU2750_30470	CP030827	3027	3134906	3135367	462	-1	NA	membrane protein
325	Ach5	Ach5_01060	CP011246	106	124265	124477	213	1	NA	hypothetical protein
325	C58	Atu0119	AE007869	112	124135	124347	213	1	NA	conserved hypothetical protein
325	H540	RG540_CH42960	HG938353	4240	4426871	4427077	207	1	NA	Protein SlyX homolog
325	N2750	NCHU2750_38980	CP030827	3878	4101609	4101815	207	1	NA	hypothetical protein
326	Ach5	Ach5_01080	CP011246	108	125110	126243	1134	-1	dnaJ	molecular chaperone DnaJ
326	C58	Atu0121	AE007869	114	124981	126114	1134	-1	dnaJ	molecular chaperone, DnaJ family
326	H540	RG540_CH43010	HG938353	4245	4430123	4431256	1134	-1	dnaJ	Chaperone protein DnaJ
326	N2750	NCHU2750_39080	CP030827	3888	4110534	4111670	1137	1	dnaJ	molecular chaperone
327	Ach5	Ach5_01090	CP011246	109	126334	128235	1902	-1	dnaK	molecular chaperone DnaK
327	C58	Atu0122	AE007869	115	126205	128106	1902	-1	dnaK	DNAK Protein
327	H540	RG540_CH43020	HG938353	4246	4431354	4433252	1899	-1	dnaK	Chaperone protein DnaK
327	N2750	NCHU2750_39070	CP030827	3887	4108541	4110442	1902	1	dnaK	molecular chaperone
328	Ach5	Ach5_01100	CP011246	110	128833	129150	318	1	NA	hypothetical protein
328	C58	Atu0124	AE007869	116	128724	129041	318	1	NA	hypothetical protein
328	H540	RG540_CH43660	HG938353	4309	4489362	4489715	354	1	NA	Hypothetical protein
328	N2750	NCHU2750_39660	CP030827	3946	4175278	4175604	327	1	NA	membrane protein
329	Ach5	Ach5_01120	CP011246	112	130093	131085	993	1	NA	membrane lipoprotein
329	C58	Atu0126	AE007869	118	129978	130970	993	1	NA	membrane lipoprotein
329	H540	RG540_CH43670	HG938353	4310	4490062	4491054	993	1	NA	Basic membrane lipoprotein
329	N2750	NCHU2750_39680	CP030827	3948	4176611	4177603	993	1	NA	sugar ABC transporter substrate-binding protein
330	Ach5	Ach5_01130	CP011246	113	131163	132674	1512	1	NA	simple sugar transport system ATP-binding protein
330	C58	Atu0127	AE007869	119	131053	132558	1506	1	NA	ABC transporter, nucleotide binding/ATPase protein (sugar/ribonucleotide)
330	H540	RG540_CH43680	HG938353	4311	4491130	4492653	1524	1	NA	ABC superfamily ATP binding cassette transporter, ABC protein
330	N2750	NCHU2750_39690	CP030827	3949	4177676	4179202	1527	1	NA	sugar ABC transporter ATP-binding protein
331	Ach5	Ach5_01140	CP011246	114	132682	133785	1104	1	NA	simple sugar transport system permease protein
331	C58	Atu0128	AE007869	120	132566	133669	1104	1	NA	ABC transporter, membrane spanning protein (sugar/ribonucleotide)
331	H540	RG540_CH43690	HG938353	4312	4492730	4493833	1104	1	NA	Inner-membrane translocator
331	N2750	NCHU2750_39700	CP030827	3950	4179303	4180406	1104	1	NA	sugar ABC transporter permease
332	Ach5	Ach5_01150	CP011246	115	133792	134763	972	1	NA	simple sugar transport system permease protein
332	C58	Atu0129	AE007869	121	133676	134647	972	1	NA	ABC transporter, membrane spanning protein (sugar/ribonucleotide)
332	H540	RG540_CH43700	HG938353	4313	4493838	4494809	972	1	NA	Putative ABC-type transport system, permease component
332	N2750	NCHU2750_39710	CP030827	3951	4180410	4181381	972	1	NA	sugar ABC transporter permease
333	Ach5	Ach5_01160	CP011246	116	134768	135172	405	1	cdd	cytidine deaminase
333	C58	Atu0130	AE007869	122	134652	135056	405	1	cdd	cytidine deaminase
333	H540	RG540_CH43710	HG938353	4314	4494813	4495205	393	1	NA	Cytidine deaminase
333	N2750	NCHU2750_39720	CP030827	3952	4181386	4181778	393	1	cdd	cytidine deaminase
334	Ach5	Ach5_01170	CP011246	117	135172	135972	801	1	deoD	purine nucleoside phosphorylase
334	C58	Atu0131	AE007869	123	135056	135856	801	1	deoD	purine nucleoside phosphorylase
334	H540	RG540_CH43720	HG938353	4315	4495216	4496004	789	1	NA	Purine nucleotide phosphorylase
334	N2750	NCHU2750_39730	CP030827	3953	4181775	4182572	798	1	punA	purine nucleoside phosphorylase
335	Ach5	Ach5_01180	CP011246	118	135975	136748	774	1	deoC	2-deoxyribose-5-phosphate aldolase
335	C58	Atu0132	AE007869	124	135859	136632	774	1	deoC	2-deoxyribose-5-phosphate aldolase
335	H540	RG540_CH43730	HG938353	4316	4496218	4496988	771	1	NA	2-deoxy-D-ribose 5-phosphate aldolase
335	N2750	NCHU2750_39740	CP030827	3954	4182679	4183452	774	1	deoC	deoxyribose-phosphate aldolase
336	Ach5	Ach5_01190	CP011246	119	136745	138061	1317	1	deoA	thymidine phosphorylase
336	C58	Atu0133	AE007869	125	136629	137945	1317	1	deoA	thymidine phosphorylase
336	H540	RG540_CH43740	HG938353	4317	4496993	4498303	1311	1	NA	Thymidine phosphorylase
336	N2750	NCHU2750_39750	CP030827	3955	4183461	4184774	1314	1	deoA	thymidine phosphorylase
337	Ach5	Ach5_01200	CP011246	120	138054	138575	522	-1	NA	aspartyl protease
337	C58	Atu0134	AE007869	126	137938	138474	537	-1	NA	conserved hypothetical protein
337	H540	RG540_CH43750	HG938353	4318	4498304	4498819	516	-1	NA	Clan AA aspartic protease, TIGR02281 family
337	N2750	NCHU2750_39760	CP030827	3956	4184784	4185323	540	-1	NA	aspartyl protease
338	Ach5	Ach5_01210	CP011246	121	138711	139340	630	-1	upp	uracil phosphoribosyltransferase
338	C58	Atu0135	AE007869	127	138594	139223	630	-1	upp	uracil phosphoribosyltransferase
338	H540	RG540_CH43760	HG938353	4319	4498944	4499573	630	-1	NA	UPRTase
338	N2750	NCHU2750_39770	CP030827	3957	4185438	4186067	630	-1	upp	uracil phosphoribosyltransferase
339	Ach5	Ach5_01220	CP011246	122	139437	140414	978	-1	add	adenosine deaminase
339	C58	Atu0136	AE007869	128	139319	140296	978	-1	add	adenosine deaminase
339	H540	RG540_CH43770	HG938353	4320	4499635	4500651	1017	-1	NA	Adenine aminohydrolase
339	N2750	NCHU2750_39780	CP030827	3958	4186129	4187133	1005	-1	add	adenosine deaminase
340	Ach5	Ach5_01230	CP011246	123	140411	141631	1221	-1	drm	phosphopentomutase
340	C58	Atu0137	AE007869	129	140293	141513	1221	-1	drm	phosphopentomutase
340	H540	RG540_CH43780	HG938353	4321	4500648	4501868	1221	-1	NA	Phosphopentomutase
340	N2750	NCHU2750_39790	CP030827	3959	4187130	4188350	1221	-1	deoB	phosphopentomutase
341	Ach5	Ach5_01240	CP011246	124	141746	142516	771	-1	surf1	surfeit 1
341	C58	Atu0138	AE007869	130	141629	142459	831	-1	surf	surfeit 1
341	H540	RG540_PA03070	HG938354	306	298274	298984	711	-1	NA	Surfeit locus 1 family protein
341	N2750	NCHU2750_39600	CP030827	3940	4168247	4168966	720	-1	NA	surfeit locus 1 family protein
342	Ach5	Ach5_01250	CP011246	125	142712	143107	396	-1	cyoD	cytochrome o ubiquinol oxidase subunit IV
342	C58	Atu0139	AE007869	131	142569	142961	393	-1	cyoD	cytochrome o ubiquinol oxidase subunit IV
342	H540	RG540_PA03080	HG938354	307	299058	299474	417	-1	NA	Cytochrome o ubiquinol oxidase subunit IV
342	N2750	NCHU2750_39610	CP030827	3941	4169026	4169427	402	-1	cyoD	cytochrome o ubiquinol oxidase subunit IV
343	Ach5	Ach5_01260	CP011246	126	143107	143733	627	-1	cyoC	cytochrome o ubiquinol oxidase subunit III
343	C58	Atu0140	AE007869	132	142961	143587	627	-1	cyoC	cytochrome o ubiquinol oxidase subunit III
343	H540	RG540_PA03090	HG938354	308	299471	300115	645	-1	NA	Cytochrome o ubiquinol oxidase, subunit III
343	N2750	NCHU2750_39620	CP030827	3942	4169424	4170044	621	-1	cyoC	cytochrome o ubiquinol oxidase subunit III
344	Ach5	Ach5_01270	CP011246	127	143739	145742	2004	-1	cyoB	cytochrome o ubiquinol oxidase subunit I
344	C58	Atu0141	AE007869	133	143594	145597	2004	-1	cyoB	cytochrome O ubiquinol oxidase subunit I
344	H540	RG540_PA03100	HG938354	309	300120	302123	2004	-1	NA	Cytochrome o ubiquinol oxidase subunit I
344	N2750	NCHU2750_39630	CP030827	3943	4170049	4172046	1998	-1	cyoB	cytochrome o ubiquinol oxidase subunit I
345	Ach5	Ach5_01280	CP011246	128	145819	146898	1080	-1	cyoA	cytochrome o ubiquinol oxidase subunit II
345	C58	Atu0142	AE007869	134	145674	146672	999	-1	cyoA	cytochrome o ubiquinol oxidase subunit II
345	H540	RG540_PA03110	HG938354	310	302155	303345	1191	-1	NA	Ubiquinol oxidase, subunit II
345	N2750	NCHU2750_39640	CP030827	3944	4172096	4173223	1128	-1	cyoA	cytochrome o ubiquinol oxidase subunit II
346	Ach5	Ach5_01290	CP011246	129	147199	148527	1329	1	NA	MFS permease
346	C58	Atu0143	AE007869	135	147053	148375	1323	1	NA	MFS permease
346	H540	RG540_PA03120	HG938354	311	303678	305036	1359	1	NA	MFS transporter, metabolite:H+ symporter (MHS) family protein
346	N2750	NCHU2750_39650	CP030827	3945	4173543	4174895	1353	1	NA	MFS permease
347	Ach5	Ach5_01320	CP011246	132	156222	156815	594	-1	NA	membrane protein
347	C58	Atu0147	AE007869	139	156090	156596	507	-1	NA	conserved hypothetical protein
347	H540	RG540_CH43790	HG938353	4322	4501981	4502574	594	-1	NA	Pilus assembly protein TadG
347	N2750	NCHU2750_39800	CP030827	3960	4188468	4189052	585	-1	NA	membrane protein
348	Ach5	Ach5_01330	CP011246	133	156812	157408	597	-1	NA	pilus assembly protein TadG
348	C58	Atu0148	AE007869	140	156680	157276	597	-1	NA	Atu0148-1 mutant of a conserved hypothetical protein
348	H540	RG540_CH43800	HG938353	4323	4502574	4503239	666	-1	NA	TadE family protein
348	N2750	NCHU2750_39810	CP030827	3961	4189052	4189675	624	-1	NA	pilus assembly protein TadG
349	Ach5	Ach5_01340	CP011246	134	157598	158404	807	-1	fabI	enoyl-[acyl-carrier protein] reductase I
349	C58	Atu0149	AE007869	141	157461	158267	807	-1	fabI	enoyl-(acyl-carrier-protein) reductase
349	H540	RG540_CH42000	HG938353	4145	4326437	4327243	807	-1	NA	Enoyl-[acyl-carrier-protein] reductase (NADH)
349	N2750	NCHU2750_38340	CP030827	3814	4035435	4036241	807	-1	fabI	enoyl-[acyl-carrier protein] reductase I
350	Ach5	Ach5_01350	CP011246	135	158410	159633	1224	-1	fabB	3-oxoacyl-[acyl-carrier-protein] synthase II
350	C58	Atu0150	AE007869	142	158274	159497	1224	-1	fabB	3-oxoacyl-(acyl-carrier-protein) synthase
350	H540	RG540_CH42010	HG938353	4146	4327248	4328471	1224	-1	NA	3-oxoacyl-(Acyl-carrier-protein) synthase I (Beta-ketoacyl-ACP synthase I) (KAS I)
350	N2750	NCHU2750_38350	CP030827	3815	4036245	4037468	1224	-1	fabB	3-oxoacyl-ACP synthase
351	Ach5	Ach5_01360	CP011246	136	159709	160224	516	-1	fabA	3-hydroxyacyl-[acyl-carrier protein] dehydratase
351	C58	Atu0151	AE007869	143	159573	160088	516	-1	fabA	D-3-hydroxydecanoyl-(acyl carrier-protein) dehydratase
351	H540	RG540_CH42020	HG938353	4147	4328519	4329034	516	-1	NA	3-hydroxydecanoyl-[acyl-carrier-protein] dehydratase
351	N2750	NCHU2750_38360	CP030827	3816	4037513	4038028	516	-1	fabA	3-hydroxydecanoyl-ACP dehydratase
352	Ach5	Ach5_01380	CP011246	138	160541	160960	420	1	irr	transcriptional regulator, Fur family
352	C58	Atu0153	AE007869	145	160406	160825	420	1	irr	transcriptional regulator, Fur family
352	H540	RG540_CH42030	HG938353	4148	4329351	4329767	417	1	NA	Iron response regulator
352	N2750	NCHU2750_38370	CP030827	3817	4038318	4038734	417	1	irr	Fur family transcriptional regulator
353	Ach5	Ach5_01390	CP011246	139	161033	161671	639	-1	NA	membrane protein
353	C58	Atu0154	AE007869	146	160901	161539	639	-1	NA	conserved hypothetical protein
353	H540	RG540_CH42040	HG938353	4149	4329774	4330427	654	-1	NA	UPF0126 domain protein
353	N2750	NCHU2750_38380	CP030827	3818	4038731	4039393	663	-1	NA	membrane protein
354	Ach5	Ach5_01400	CP011246	140	161749	162267	519	1	NA	hypothetical protein
354	C58	Atu8116	AE007869	147	161618	162136	519	1	NA	hypothetical protein
354	H540	RG540_CH42050	HG938353	4150	4330544	4331020	477	1	NA	Hypothetical protein
354	N2750	NCHU2750_38390	CP030827	3819	4039565	4039990	426	1	NA	hypothetical protein
355	Ach5	Ach5_01410	CP011246	141	162280	162990	711	-1	NA	membrane protein
355	C58	Atu0156	AE007869	148	162149	162859	711	-1	NA	conserved hypothetical protein
355	H540	RG540_CH42070	HG938353	4152	4331846	4332562	717	-1	NA	Membrane protein, PF06912 family
355	N2750	NCHU2750_38410	CP030827	3821	4040810	4041526	717	-1	NA	membrane protein
356	Ach5	Ach5_01440	CP011246	144	165052	165837	786	1	NA	ABC transporter, nucleotide binding/ATPase protein
356	C58	Atu0159	AE007869	151	164919	165704	786	1	NA	ABC transporter, nucleotide binding/ATPase protein
356	H540	RG540_PA08220	HG938354	819	867358	868128	771	-1	NA	Taurine ABC transporter, ATP-binding protein
356	N2750	NCHU2750_53660	CP030830	198	203315	204088	774	1	NA	nitrate/sulfonate/bicarbonate ABC transporter ATP-binding protein
357	Ach5	Ach5_01460	CP011246	146	166804	167967	1164	1	exbB	biopolymer transport protein
357	C58	Atu0161	AE007869	153	166742	167764	1023	1	exbB	biopolymer transport protein
357	H540	RG540_CH42650	HG938353	4209	4394998	4396194	1197	-1	exbB	TonB-system energizer ExbB
357	N2750	NCHU2750_38720	CP030827	3852	4073481	4074686	1206	-1	exbB	biopolymer transporter
358	Ach5	Ach5_01470	CP011246	147	167974	168459	486	1	exbD	biopolymer transport protein
358	C58	Atu0162	AE007869	154	167771	168274	504	1	exbD	biopolymer transport protein
358	H540	RG540_CH42640	HG938353	4208	4394481	4394996	516	-1	exbD	Biopolymer transport protein ExbD
358	N2750	NCHU2750_38710	CP030827	3851	4072991	4073476	486	-1	exbD	biopolymer transporter
359	Ach5	Ach5_01480	CP011246	148	168456	169382	927	1	tonB	tonB protein
359	C58	Atu0163	AE007869	155	168271	169194	924	1	tonB	tonB protein
359	H540	RG540_CH42630	HG938353	4207	4393498	4394484	987	-1	NA	Hypothetical protein
359	N2750	NCHU2750_38700	CP030827	3850	4072041	4072994	954	-1	tonB	TonB protein
360	Ach5	Ach5_01490	CP011246	149	169569	170558	990	1	comC	(2R)-3-sulfolactate dehydrogenase (NADP+)
360	C58	Atu0164	AE007869	156	169337	170326	990	1	NA	putative malate dehydrogenase
360	H540	RG540_CH42620	HG938353	4206	4392457	4393446	990	-1	NA	Malate/L-lactate dehydrogenase
360	N2750	NCHU2750_38690	CP030827	3849	4070959	4071951	993	-1	comC	(2R)-3-sulfolactate dehydrogenase (NADP+)
361	Ach5	Ach5_01520	CP011246	152	172539	173150	612	-1	gmk	guanylate kinase
361	C58	Atu0168	AE007869	160	172384	172935	552	-1	gmk	guanylate kinase
361	H540	RG540_CH43220	HG938353	4266	4449218	4449772	555	-1	phnN	Ribose 1,5-bisphosphate phosphokinase PhnN
361	N2750	NCHU2750_39140	CP030827	3894	4119306	4119914	609	-1	phnN	ribose-phosphate pyrophosphokinase
362	Ach5	Ach5_01530	CP011246	153	173147	174283	1137	-1	phnM	phosphonate metabolism protein PhnM
362	C58	Atu0169	AE007869	161	172980	174116	1137	-1	phnM	conserved hypothetical protein
362	H540	RG540_CH43230	HG938353	4267	4449817	4450956	1140	-1	phnM	Phosphonate metabolism protein PhnM
362	N2750	NCHU2750_39150	CP030827	3895	4119914	4121050	1137	-1	phnM	phosphonate metabolism protein
363	Ach5	Ach5_01540	CP011246	154	174280	174969	690	-1	NA	hypothetical protein
363	C58	Atu0170	AE007869	162	174113	174802	690	-1	NA	conserved hypothetical protein
363	H540	RG540_CH43240	HG938353	4268	4450953	4451666	714	-1	NA	Phosphonate metabolism protein
363	N2750	NCHU2750_39160	CP030827	3896	4121047	4121760	714	-1	NA	hypothetical protein
364	Ach5	Ach5_01550	CP011246	155	175245	176594	1350	-1	phnE	phosphonate transport system permease protein
364	C58	Atu0171	AE007869	163	175086	176435	1350	-1	phnE	ABC transporter, membrane spanning protein (phosphonate)
364	H540	RG540_CH43250	HG938353	4269	4451779	4453122	1344	-1	NA	ABC transporter, membrane spanning protein (Phosphonate)
364	N2750	NCHU2750_39170	CP030827	3897	4121894	4123249	1356	-1	phnE	phosphonate ABC transporter permease
365	Ach5	Ach5_01560	CP011246	156	176594	177580	987	-1	phnE	phosphonate transport system permease protein
365	C58	Atu0172	AE007869	164	176435	177421	987	-1	phnE	ABC transporter, membrane spanning protein (phosphonate)
365	H540	RG540_CH43260	HG938353	4270	4453122	4454102	981	-1	phnE	Phosphonate ABC transporter, permease protein PhnE
365	N2750	NCHU2750_39180	CP030827	3898	4123249	4124250	1002	-1	phnE	phosphonate ABC transporter permease
366	Ach5	Ach5_01570	CP011246	157	177650	178555	906	-1	phnD	phosphonate transport system substrate-binding protein
366	C58	Atu0173	AE007869	165	177492	178397	906	-1	phnD	ABC transporter, substrate binding protein (phosphonate)
366	H540	RG540_CH43270	HG938353	4271	4454174	4455085	912	-1	NA	Phosphonate ABC transporter, periplasmic phosphonate binding protein
366	N2750	NCHU2750_39190	CP030827	3899	4124320	4125225	906	-1	phnD	phosphonate ABC transporter substrate-binding protein
367	Ach5	Ach5_01580	CP011246	158	178641	179501	861	-1	phnC	phosphonate transport system ATP-binding protein
367	C58	Atu0174	AE007869	166	178483	179343	861	-1	phnC	ABC transporter, nucleotide binding/ATPase protein (phosphonate)
367	H540	RG540_CH43280	HG938353	4272	4455167	4456024	858	-1	NA	Phosphonate ABC transporter, ATP-binding protein
367	N2750	NCHU2750_39200	CP030827	3900	4125311	4126165	855	-1	phnC	phosphonate ABC transporter ATP-binding protein
368	Ach5	Ach5_01590	CP011246	159	179739	180356	618	-1	NA	acetyltransferase
368	C58	Atu0175	AE007869	167	179560	180177	618	-1	NA	acetyltransferase
368	H540	RG540_CH43290	HG938353	4273	4456139	4456756	618	-1	NA	Phosphonate metabolim protein, transferase hexapeptide repeat family
368	N2750	NCHU2750_39210	CP030827	3901	4126281	4126901	621	-1	NA	acetyltransferase
369	Ach5	Ach5_01600	CP011246	160	180353	181060	708	-1	phnL	alpha-D-ribose 1-methylphosphonate 5-triphosphate synthase subunit PhnL
369	C58	Atu0176	AE007869	168	180174	180881	708	-1	phnL	ABC transporter, nucleotide binding/ATPase protein (phosphonate)
369	H540	RG540_CH43300	HG938353	4274	4456753	4457463	711	-1	phnL	Phosphonate C-P lyase system protein PhnL
369	N2750	NCHU2750_39220	CP030827	3902	4126898	4127620	723	-1	phnL	phosphonate ABC transporter ATP-binding protein
370	Ach5	Ach5_01610	CP011246	161	181065	181841	777	-1	phnK	phosphonate transport system ATP-binding protein
370	C58	Atu0177	AE007869	169	180949	181725	777	-1	phnK	ABC transporter, nucleotide binding/ATPase protein (phosphonate)
370	H540	RG540_CH43310	HG938353	4275	4457476	4458252	777	-1	phnK	Phosphonate C-P lyase system protein PhnK
370	N2750	NCHU2750_39230	CP030827	3903	4127631	4128407	777	-1	phnK	phosphonate ABC transporter ATP-binding protein
371	Ach5	Ach5_01620	CP011246	162	181838	182740	903	-1	phnJ	alpha-D-ribose 1-methylphosphonate 5-phosphate C-P lyase
371	C58	Atu0178	AE007869	170	181722	182624	903	-1	phnJ	conserved hypothetical protein
371	H540	RG540_CH43320	HG938353	4276	4458482	4459363	882	-1	phnJ	Phosphonate metabolism PhnJ
371	N2750	NCHU2750_39240	CP030827	3904	4128404	4129300	897	-1	phnJ	alpha-D-ribose 1-methylphosphonate 5-phosphate C-P lyase
372	Ach5	Ach5_01640	CP011246	164	182874	183983	1110	-1	phnI	alpha-D-ribose 1-methylphosphonate 5-triphosphate synthase subunit PhnI
372	C58	Atu0179	AE007869	171	182758	183867	1110	-1	phnI	conserved hypothetical protein
372	H540	RG540_CH43340	HG938353	4278	4459678	4460784	1107	-1	NA	Phosphonate metabolism
372	N2750	NCHU2750_39250	CP030827	3905	4129297	4130412	1116	-1	phnI	alpha-D-ribose 1-methylphosphonate 5-triphosphate synthase
373	Ach5	Ach5_01650	CP011246	165	183985	184593	609	-1	phnH	alpha-D-ribose 1-methylphosphonate 5-triphosphate synthase subunit PhnH
373	C58	Atu0180	AE007869	172	183869	184480	612	-1	phnH	conserved hypothetical protein
373	H540	RG540_CH43350	HG938353	4279	4460903	4461505	603	-1	phnH	Phosphonate C-P lyase system protein PhnH
373	N2750	NCHU2750_39260	CP030827	3906	4130432	4131031	600	-1	phnH	alpha-D-ribose 1-methylphosphonate 5-triphosphate synthase
374	Ach5	Ach5_01660	CP011246	166	184593	185054	462	-1	phnG	alpha-D-ribose 1-methylphosphonate 5-triphosphate synthase subunit PhnG
374	C58	Atu0181	AE007869	173	184477	184938	462	-1	phnG	conserved hypothetical protein
374	H540	RG540_CH43360	HG938353	4280	4461505	4461978	474	-1	phnG	Phosphonate C-P lyase system protein PhnG
374	N2750	NCHU2750_39270	CP030827	3907	4131031	4131501	471	-1	phnG	alpha-D-ribose 1-methylphosphonate 5-triphosphate synthase
375	Ach5	Ach5_01670	CP011246	167	185137	185874	738	1	NA	transcriptional regulator, GntR family
375	C58	Atu0182	AE007869	174	185021	185758	738	1	NA	transcriptional regulator, GntR family
375	H540	RG540_CH43370	HG938353	4281	4462063	4462803	741	1	phnF	Phosphonates metabolism transcriptional regulator PhnF
375	N2750	NCHU2750_39280	CP030827	3908	4131585	4132325	741	1	phnF	GntR family transcriptional regulator
376	Ach5	Ach5_01680	CP011246	168	185897	186724	828	-1	dapB	dihydrodipicolinate reductase
376	C58	Atu0183	AE007869	175	185768	186595	828	-1	dapB	dihydrodipicolinate reductase
376	H540	RG540_CH43400	HG938353	4284	4464140	4464958	819	-1	NA	Dihydrodipicolinate reductase
376	N2750	NCHU2750_39320	CP030827	3912	4133696	4134517	822	-1	dapB	4-hydroxy-tetrahydrodipicolinate reductase
377	Ach5	Ach5_01690	CP011246	169	186840	187862	1023	-1	glk	glucokinase
377	C58	Atu0184	AE007869	176	186737	187759	1023	-1	glk	glucokinase
377	H540	RG540_CH43410	HG938353	4285	4465113	4466135	1023	-1	NA	Glucokinase
377	N2750	NCHU2750_39340	CP030827	3914	4136440	4137462	1023	-1	glk	glucokinase
378	Ach5	Ach5_01700	CP011246	170	187884	188267	384	-1	mgsA	methylglyoxal synthase
378	C58	Atu0185	AE007869	177	187787	188170	384	-1	mgsA	methylglyoxal synthase
378	H540	RG540_CH43420	HG938353	4286	4466144	4466524	381	-1	NA	Methylglyoxal synthase
378	N2750	NCHU2750_39350	CP030827	3915	4137483	4137860	378	-1	mgsA	methylglyoxal synthase
379	Ach5	Ach5_01710	CP011246	171	188369	189382	1014	-1	mepA	penicillin-insensitive murein endopeptidase
379	C58	Atu0186	AE007869	178	188270	189325	1056	-1	mepA	penicillin-insensitive murein endopeptidase
379	H540	RG540_CH43430	HG938353	4287	4466645	4467703	1059	-1	NA	Murein endopeptidase
379	N2750	NCHU2750_39360	CP030827	3916	4138086	4139141	1056	-1	mepA	penicillin-insensitive murein endopeptidase
380	Ach5	Ach5_01720	CP011246	172	189625	191469	1845	1	yejA	microcin C transport system substrate-binding protein
380	C58	Atu0187	AE007869	179	189528	191372	1845	1	NA	ABC transporter, substrate binding protein (peptide)
380	H540	RG540_CH43450	HG938353	4289	4467900	4469738	1839	1	NA	ABC-type oligopeptide transport system, periplasmic component
380	N2750	NCHU2750_39370	CP030827	3917	4139331	4141190	1860	1	yejA	microcin C ABC transporter substrate-binding protein
381	Ach5	Ach5_01730	CP011246	173	191612	192706	1095	1	yejB	microcin C transport system permease protein
381	C58	Atu0188	AE007869	180	191514	192608	1095	1	NA	ABC transporter, membrane spanning protein (peptide)
381	H540	RG540_CH43460	HG938353	4290	4469884	4470969	1086	1	NA	ABC peptide transporter, inner membrane subunit
381	N2750	NCHU2750_39380	CP030827	3918	4141334	4142416	1083	1	yejB	microcin C ABC transporter permease
382	Ach5	Ach5_01740	CP011246	174	192706	193851	1146	1	yejE	microcin C transport system permease protein
382	C58	Atu0189	AE007869	181	192608	193753	1146	1	NA	ABC transporter, membrane spanning protein (peptide)
382	H540	RG540_CH43470	HG938353	4291	4470969	4472111	1143	1	NA	ABC transporter, membrane spanning protein (Peptide)
382	N2750	NCHU2750_39390	CP030827	3919	4142416	4143564	1149	1	yejE	microcin C ABC transporter permease
383	Ach5	Ach5_01780	CP011246	178	198446	199747	1302	1	ordL	oxidoreductase
383	C58	Atu0194	AE007869	184	198256	199584	1329	1	ordL	oxidoreductase
383	H540	RG540_CH02650	HG938353	261	272669	273988	1320	-1	NA	Gamma-glutamylputrescine oxidoreductase
383	N2750	NCHU2750_03370	CP030827	330	369740	371095	1356	-1	puuB	gamma-glutamylputrescine oxidoreductase
384	Ach5	Ach5_01790	CP011246	179	199744	200253	510	-1	gntK	gluconokinase
384	C58	Atu0195	AE007869	185	199684	200175	492	-1	gntK	gluconokinase
384	H540	RG540_CH02630	HG938353	259	271256	271786	531	1	NA	Carbohydrate kinase, thermoresistant glucokinase family
384	N2750	NCHU2750_03350	CP030827	328	368375	368899	525	1	gntK	gluconokinase
385	Ach5	Ach5_01800	CP011246	180	200341	201081	741	-1	opuBD	osmoprotectant transport system permease protein
385	C58	Atu0196	AE007869	186	200281	201021	741	-1	NA	ABC transporter, membrane spanning protein (proline/glycine/betaine)
385	H540	RG540_CH23720	HG938353	2342	2367570	2368313	744	-1	NA	Amine ABC transporter, permease protein
385	N2750	NCHU2750_47390	CP030828	619	725725	726462	738	-1	opuBD	osmoprotectant ABC transporter permease
386	Ach5	Ach5_01810	CP011246	181	201078	202016	939	-1	opuA	osmoprotectant transport system ATP-binding protein
386	C58	Atu0197	AE007869	187	201018	201956	939	-1	NA	ABC transporter, nucleotide binding/ATPase protein (proline/glycine/betaine)
386	H540	RG540_CH23730	HG938353	2343	2368310	2369248	939	-1	NA	Amine ABC transporter, ATP-binding protein
386	N2750	NCHU2750_47400	CP030828	620	726459	727397	939	-1	opuA	osmoprotectant ABC transporter ATP-binding protein
387	Ach5	Ach5_01820	CP011246	182	202013	203179	1167	-1	opuBD	osmoprotectant transport system permease protein
387	C58	Atu0198	AE007869	188	201953	203098	1146	-1	NA	ABC transporter, membrane spanning protein (proline/glycine/betaine)
[truncated: 20,725 more rows]
